# Supplementary material for: Crystal structure of dicesium hydrogen citrate from laboratory single-crystal and powder X-ray diffraction data and DFT comparison
Source: Acta Crystallogr E Crystallogr Commun. 2017 Jan 20;73(Pt 2):231–4. doi: 10.1107/S2056989017000792 (PMC5290572; doi:10.1107/S2056989017000792)
Supplement: Supplementary file 1 [file e-73-00231-sup1.cif]

##############################################################################
#                                                                            #
# This CIF contains the data in a paper accepted for publication in          #
# Acta Crystallographica Section E. It conforms to the requirements of       #
# Notes for Authors for Acta Crystallographica Section E, and has been       #
# peer reviewed under the auspices of the IUCr Commission on Journals.       #
#                                                                            #
# Full details of the Crystallographic Information File format               #
# are given in the paper "The Crystallographic Information File (CIF):       #
# a New Standard Archive File for Crystallography" by S. R. Hall, F. H.      #
# Allen and I. D. Brown [Acta Cryst. (1991), A47, 655-685].                  #
#                                                                            #
# The current version of the core CIF dictionary is obtainable from          #
# ftp://ftp.iucr.org/pub/cif_core.dic.                                       #
#                                                                            #
# Software is freely available for graphical display of the structure(s)     #
# in this CIF. For information consult the CIF software page                 #
# http://www.iucr.org/resources/cif/software.                                #
#                                                                            #
# This file may be used for bona fide research purposes within the           #
# scientific community so long as proper attribution is given to the journal # 
# article from which it was obtained.                                        #
#                                                                            #
##############################################################################
data_RAMM016C_publ
_audit_creation_method     "from EXP file using GSAS2CIF"
_journal_data_validation_number     ?
_journal_date_recd_electronic     2017-01-04
_journal_date_accepted     2017-01-16
_journal_name_full     'Acta Crystallographica, Section E'
_journal_year     2017
_journal_volume     73
_journal_issue      2
_journal_page_first     231
_journal_page_last     234
_journal_paper_category     GI
_journal_paper_doi     10.1107/S2056989017000792
_journal_coeditor_code     WM5358
_publ_contact_author_name     'James A. Kaduk'
_publ_contact_author_address
;
Department of Chemistry
Illinois Institute of Technology
3101 S. Dearborn St.
Chicago IL 60616
USA
;
_publ_contact_author_email     kaduk@polycrystallography.com
_publ_contact_author_fax     ?
_publ_contact_author_phone     1-630-605-0274
_publ_section_title
;
Crystal structure of dicesium hydrogen citrate from laboratory single-crystal
and powder X-ray diffraction data and DFT comparison
;
loop_
    _publ_author_name
    _publ_author_footnote
    _publ_author_address
    'Alagappa Rammohan'
        'Present address: CCDC, 174 Frelinghuysen Rd., Piscataway NJ 00854 USA.'
                            'Atlantic International University, Honolulu HI USA'
    'Amy A. Sarjeant' .
             'Department of Chemistry, Northwestern University, Evanston IL USA'
    'James A. Kaduk' .
;
Illinois Institute of Technology
Department of Chemistry
3101 S. Dearborn St.
Chicago IL 60616
USA
;
_publ_section_synopsis
;
The crystal structure of dicesium hydrogen citrate has been solved using
laboratory X-ray single-crystal diffraction data, refined using laboratory
powder data, and optimized using density functional techniques.
;
_pd_block_id     2017-01-02T15:08|RAMM016C|James_A._Kaduk|Overall
_pd_char_colour     white
_refine_special_details
;
This is the final EXP file.
     VERSION   6
      DESCR   20307-4-4, Cs2 H C6 H5 O7 (RAMM016C)
    HSTRY 72 GENLES  Win32  Jan 02 15:07:47 2017 Sdsq= 0.125E+05 S/E= 0.661E-02
    HSTRY 73 EXPEDT  Win32  Jan 02 15:08:22 2017                   F-EDT
    HSTRY 74 EXPEDT  Win32  Jan 03 10:47:02 2017 File cleanup only
  DSGL CDAT1  DRAD ARAD NOFO
  DSGL CDAT2  DRAD ARAD NOFO
  DSGL CDAT3  DRAD ARAD NOFO
  FOUR CDAT1  DELF Z    1 NOPR   0.00      999.99
  GNLS  RUN on Jan 02 15:07:47 2017    Total cycles run 184       12512.
  GNLS CDAT1  MXCY  10PRNT 256
  GNLS SHFTS      0.04      0.01
 AFAC  C     2.310020.8439 1.020010.2075 1.5886  .5687  .865051.6512  .2156 RHF
 AFAC  C_    12.011 .6646       .0035
 AFAC  C_SIZ      1.12      0.92 1.60    3
 AFAC  C_XAB  288.3 170.4 84.13 10.67 7.054 52.30 141.0
 AFAC  C_XF1  0.036 0.027 0.018 0.003 0.002 0.049 0.024-0.001-0.001-0.001
 AFAC  C_XF2  0.021 0.015 0.009 0.002 0.001 0.031 0.012 0.000 0.000 0.000
 AFAC  H    .49300210.5109.32291226.1257.1401913.14236.04081057.7997.003038 SDS
 AFAC  H_     1.008-.3739  20.6  19.2
 AFAC  H_SIZ      0.98      0.78 1.20  118
 AFAC  H_XAB  .6888 .6700 .6548 .6238 .6131 .7240 .6640
 AFAC  H_XF1     0.    0.    0.    0.    0.    0.    0.    0.    0.    0.
 AFAC  H_XF2     0.    0.    0.    0.    0.    0.    0.    0.    0.    0.
 AFAC  O     3.048513.2771 2.2868 5.7011 1.5463  .3239  .867032.9089  .2508 RHF
 AFAC  O_    15.999 .5803      .00019
 AFAC  O_SIZ      1.09      0.89 1.40   96 1.40
 AFAC  O_XAB  988.0 590.6 293.1 30.48 17.21 1730. 478.0
 AFAC  O_XF1  0.093 0.072 0.049 0.011 0.006 0.121 0.063-0.002-0.003-0.003
 AFAC  O_XF2  0.073 0.052 0.032 0.006 0.004 0.106 0.044 0.000 0.000 0.000
 AFAC CS    20.3892 3.569019.1062  .310710.662024.3879 1.4953213.904 3.3352 RHF
 AFAC CS_   132.905  .542         29.
 AFAC CS_SIZ      2.93      2.73 2.40  007
 AFAC CS_XAB 177100131700 71800  8923  4702 72800103000
 AFAC CS_XF1 -10.33-3.583-0.746-0.368-0.753-8.134-2.143-0.107-0.081-0.019
 AFAC CS_XF2 12.85511.290 7.905 2.119 1.392 4.07310.045 1.606 1.518 1.171
 AFAC SI     6.2915 2.4386 3.035332.3337 1.9891  .6785 1.541081.6937 1.1407 RHF
 AFAC SI_    28.086.41491        .171
 AFAC SI_SIZ      1.52      1.32 2.00  112
 AFAC SI_XAB   9456  5878  3047 304.7 151.8 15200 4560.
 AFAC SI_XF1  0.365 0.321 0.254 0.082 0.052 0.392 0.298-0.002-0.002-0.006
 AFAC SI_XF2  0.692 0.508 0.330 0.070 0.043 0.962 0.438 0.006 0.005 0.004
 EXPR  HTYP1  PXC  RSN  ANG
 EXPR  NATYP    5
 EXPR  NHST     3
 EXPR ATYP 1  CS          2      2.93      2.73 2.40  007
 EXPR ATYP 2  C          10      1.12      0.92 1.60    3
 EXPR ATYP 3  H          11      0.98      0.78 1.20  118
 EXPR ATYP 4  O          12      1.09      0.89 1.40   96 1.40
 EXPR ATYP 5  SI          1      1.52      1.32 2.00  112
 EXPR DELFRL       653
 EXPR NPHAS     1    1    1    0    0    0    0    0    0
 REFN GDNFT  Reduced CHI**2 =  4.499     for   57 variables
 REFN RESTR      18  18.791
 REFN RPOWD     0.0623    0.0497   2820  12493.        0.0000    0.0000     0
 REFN STATS  Cycle 184 There were  2838 observations. Total CHI**2 = 1.2512E+04
CIF AUTHOR    James A. Kaduk
CRS1    PNAM  Cs2 H (C6 H5 O7)
CRS1   NATOM   14
CRS1  ABC     9.846596 15.887225  6.595859    Y    0
CRS1  ABCSIG  0.000312  0.000515  0.000212
CRS1  ANGLES   90.0000   90.0000   90.0000
CRS1  ANGSIG    0.0000    0.0000    0.0000
CRS1  AT  1A  C         0.485044  0.402728  0.728401  1.000000C1         8 086
CRS1  AT  1B  0.030000                                                    I X
CRS1  AT  2A  C         0.536092  0.325130  0.836464  1.000000C2         8 086
CRS1  AT  2B  0.030000                                                    I X
CRS1  AT  3A  C         0.503084  0.250000  0.697469  1.000000C3         4 086
CRS1  AT  3B  0.030000                                                    I X
CRS1  AT  6A  C         0.595101  0.250000  0.506725  1.000000C6         4 086
CRS1  AT  6B  0.030000                                                    I X
CRS1  AT  7A  H         0.498200  0.823900  0.012300  1.000000H7         8 006
CRS1  AT  7B  0.039000                                                    I
CRS1  AT  8A  H         0.338800  0.829900  0.163800  1.000000H8         8 006
CRS1  AT  8B  0.039000                                                    I
CRS1  AT 11A  O         0.388907  0.444902  0.806862  1.000000O11        8 086
CRS1  AT 11B  0.030000                                                    I X
CRS1  AT 12A  O         0.548874  0.435027  0.579716  1.000000O12        8 086
CRS1  AT 12B  0.030000                                                    I X
CRS1  AT 15A  O         0.529077  0.250000  0.340356  1.000000O15        4 086
CRS1  AT 15B  0.030000                                                    I X
CRS1  AT 16A  O         0.723872  0.250000  0.524097  1.000000O16        4 086
CRS1  AT 16B  0.030000                                                    I X
CRS1  AT 17A  O         0.366710  0.250000  0.627020  1.000000O17        4 086
CRS1  AT 17B  0.030000                                                    I X
CRS1  AT 18A  H         0.314700  0.250000  0.748000  1.000000H18        4 006
CRS1  AT 18B  0.039000                                                    I
CRS1  AT 19A  CS        0.284194  0.392024  0.254715  1.000000Cs19       8 086
CRS1  AT 19B  0.020000                                                    I X
CRS1  AT 20A  H         0.500000  0.500000  0.500000  1.000000H20        4 000
CRS1  AT 20B  0.039000                                                    I
CRS1  CELVOL       1031.824          0.064
CRS1  CHMF 1  CS            2.00
CRS1  CHMF 2  C             6.00
CRS1  CHMF 3  H             6.00
CRS1  CHMF 4  O             7.00
CRS1  FMHST1  1
CRS1  FMPCTL   32   48   80   -2   -3   -5   18   27   85
CRS1  OD        4    5    0 NNNY    0    5    0.0000    0.0000    0.0000
CRS1  OD  1A   2  0  0   2  0  2   4  0  0   4  0  2   4  0  4
CRS1  OD  1B    0.2294    0.0964   -0.0639    0.1421   -0.0964
CRS1  OD  1C0.1244E-010.1123E-010.1573E-010.1322E-010.1329E-01
CRS1  SG SYM  P n m a
CRS1  SPAXIS    0    0    1
CRS2    PNAM  Cs H2 (C6 H5 O7)
CRS2   NATOM   21
CRS2  ABC     8.736200 20.535101  5.168200    N    0
CRS2  ANGLES   90.0000   90.0000   90.0000
CRS2  AT  1A  C         0.187700  0.045900  0.281000  1.000000C1         4 000
CRS2  AT  1B  0.065000                                                    I
CRS2  AT  2A  C         0.346500  0.044600  0.166000  1.000000C2         4 000
CRS2  AT  2B  0.009000                                                    I
CRS2  AT  3A  C         0.442300  0.096500  0.304000  1.000000C3         4 000
CRS2  AT  3B  0.009000                                                    I
CRS2  AT  4A  C         0.608900  0.089600  0.212000  1.000000C4         4 000
CRS2  AT  4B  0.009000                                                    I
CRS2  AT  5A  C         0.706200  0.146400  0.317000  1.000000C5         4 000
CRS2  AT  5B  0.065000                                                    I
CRS2  AT  6A  C         0.380500  0.166400  0.241000  1.000000C6         4 000
CRS2  AT  6B  0.065000                                                    I
CRS2  AT  7A  O         0.130200 -0.006500  0.333000  1.000000O7         4 000
CRS2  AT  7B  0.065000                                                    I
CRS2  AT  8A  O         0.106600  0.087500  0.223000  1.000000O8         4 000
CRS2  AT  8B  0.065000                                                    I
CRS2  AT  9A  O         0.371000  0.186100  0.009000  1.000000O9         4 000
CRS2  AT  9B  0.065000                                                    I
CRS2  AT 10A  O         0.351000  0.203800  0.417000  1.000000O10        4 000
CRS2  AT 10B  0.065000                                                    I
CRS2  AT 11A  O         0.716400  0.197700  0.185000  1.000000O11        4 000
CRS2  AT 11B  0.065000                                                    I
CRS2  AT 12A  O         0.729300  0.150300  0.553000  1.000000O12        4 000
CRS2  AT 12B  0.065000                                                    I
CRS2  AT 13A  O         0.435900  0.084700  0.577000  1.000000O13        4 000
CRS2  AT 13B  0.065000                                                    I
CRS2  AT 14A  H         0.400700 -0.006200  0.195800  1.000000H14        4 000
CRS2  AT 14B  0.012000                                                    I
CRS2  AT 15A  H         0.333900  0.053800 -0.049800  1.000000H15        4 000
CRS2  AT 15B  0.012000                                                    I
CRS2  AT 16A  H         0.425100  0.132000  0.704100  1.000000H16        4 000
CRS2  AT 16B  0.085000                                                    I
CRS2  AT 17A  H         0.650200  0.040400  0.254900  1.000000H17        4 000
CRS2  AT 17B  0.012000                                                    I
CRS2  AT 18A  H         0.601200  0.094200 -0.022900  1.000000H18        4 000
CRS2  AT 18B  0.012000                                                    I
CRS2  AT 19A  CS        0.045350  0.200170  0.759400  1.000000Cs19       4 000
CRS2  AT 19B  0.050300                                                    I
CRS2  AT 20A  H         0.069400 -0.050700  0.568600  1.000000H20        4 000
CRS2  AT 20B  0.039000                                                    I
CRS2  AT 21A  H         0.675280  0.243000  0.252400  1.000000H21        4 000
CRS2  AT 21B  0.039000                                                    I
CRS2  CELVOL        927.169
CRS2  CHMF 1  CS            1.00
CRS2  CHMF 2  C             6.00
CRS2  CHMF 3  H             7.00
CRS2  CHMF 4  O             7.00
CRS2  OD        4    5    0 NNNY    0    5    0.0000    0.0000    0.0000
CRS2  OD  1A   2  0  0   2  0  2   4  0  0   4  0  2   4  0  4
CRS2  OD  1B   -0.4195   -1.0362   -0.0023    0.2758    0.7288
CRS2  OD  1C0.3063E-010.3894E-010.3450E-010.4082E-010.5542E-01
CRS2  SG SYM  P n a 21
CRS2  SPAXIS    0    0    1
CRS3    PNAM  Silicon, Si
CRS3   NATOM    1
CRS3  ABC     5.431050  5.431050  5.431050    N    0
CRS3  ANGLES   90.0000   90.0000   90.0000
CRS3  AT  1A  SI        0.125000  0.125000  0.125000  1.000000Si1        8 000
CRS3  AT  1B  0.010000                                                    I
CRS3  CELVOL        160.196
CRS3  CHMF 5  SI            1.00
CRS3  SG SYM  F d -3 m
CRS3  SPAXIS    0    0    1
HAP1 1 ZONE     0    0    0    0
HAP1 1EXTPOW    0.00000E+00    N    0
HAP1 1MASSFR    0.6003    0.0014
HAP1 1NAXIS     1
HAP1 1PHSFR      16.472        Y    0
HAP1 1PRCF      4   18   0.01000    5NNNNNNNYNNNYYYYYYYNNNNNNNNNNNNNNNNNN
HAP1 1PRCF 1   0.171800E+01   0.000000E+00   0.475100E+01   0.000000E+00
HAP1 1PRCF 2   0.284700E+01   0.000000E+00   0.183000E+01  -0.164671E+02
HAP1 1PRCF 3   0.000000E+00   0.332500E-01   0.500000E-03   0.594951E+00
HAP1 1PRCF 4   0.131955E-01   0.428460E-02   0.155284E+00   0.124617E-01
HAP1 1PRCF 5   0.924251E-01   0.136861E-01
HAP1 1PREFO1  1.000000  1.000000  0.000000  0.000000  1.000000   NN    0    0
HAP1 1RADDAM    0.00000E+00    N    0      0.00
HAP2 1 ZONE     0    0    0    0
HAP2 1EXTPOW    0.00000E+00    N    0
HAP2 1MASSFR    0.2695    0.0033
HAP2 1NAXIS     1
HAP2 1PHSFR      10.405        Y    0
HAP2 1PRCF      2   18   0.01000    5NNNYNNNYNNNNNNNNNNNNNNNNNNNNNNNNNNNN
HAP2 1PRCF 1   0.233600E+01   0.000000E+00   0.377700E+01   0.701883E+01
HAP2 1PRCF 2   0.186800E+01   0.240800E+01   0.375900E+01  -0.164671E+02
HAP2 1PRCF 3   0.000000E+00   0.000000E+00   0.000000E+00   0.000000E+00
HAP2 1PRCF 4   0.000000E+00   0.000000E+00   0.000000E+00   0.000000E+00
HAP2 1PRCF 5   0.000000E+00   0.000000E+00
HAP2 1PREFO1  1.000000  1.000000  0.000000  0.000000  1.000000   NN    0    0
HAP2 1RADDAM    0.00000E+00    N    0      0.00
HAP3 1 ZONE     0    0    0    0
HAP3 1EXTPOW    0.00000E+00    N    0
HAP3 1MASSFR    0.1302    0.0018
HAP3 1NAXIS     1
HAP3 1PHSFR      28.996        Y    0
HAP3 1PRCF      2   18   0.01000    5NNNNYNNYNNNNNNNNNNNNNNNNNNNNNNNNNNNN
HAP3 1PRCF 1   0.233600E+01   0.000000E+00   0.377700E+01   0.271800E+01
HAP3 1PRCF 2   0.119476E+02   0.240800E+01   0.375900E+01  -0.164671E+02
HAP3 1PRCF 3   0.000000E+00   0.000000E+00   0.000000E+00   0.000000E+00
HAP3 1PRCF 4   0.000000E+00   0.000000E+00   0.000000E+00   0.000000E+00
HAP3 1PRCF 5   0.000000E+00   0.000000E+00
HAP3 1PREFO1  1.000000  1.000000  0.000000  0.000000  1.000000   NN    0    0
HAP3 1RADDAM    0.00000E+00    N    0      0.00
HST  1  HFIL  ramm016.gsas
HST  1  HNAM  20307-4-4 Cs2Hcit + Si (30,10,0.6,2.5,3,Sizbc) JAK
HST  1  IFIL  c:\zjak01\iitd26.par
HST  1 BANK     1
HST  1 BIGFO   0.124891E+06
HST  1 CHANS       396         1      2820  36931584      3217    0    0
HST  1 EPHAS    0    0    0    0    0    0    0    0    0    Y
HST  1 ICONR  1.540629  1.544451      -4.480       0       0.5   0       0
HST  1 ICONS  1.540629  1.544451      -4.480       0       0.5   0       0
HST  1 INAME  D2
HST  1 IRAD     3
HST  1 MAXRF   71
HST  1 NEXC     2
HST  1 NFOBS  468  485   10    0    0    0    0    0    0
HST  1 NPHAS    1    1    1    0    0    0    0    0    0
HST  1 NREF   974    1.3423    Y    Y
HST  1 R-FAC  963   0.08061   1.175815E+07
HST  1 RPOWD    0.0623    0.0497   2820  12493.        0.0000    0.0000    0
HST  1 TRNGE  13.00254  69.98581
HST  1 WREXP    0.0296
HST  1ABSCOR   0.000000E+00   0.000000E+00    N    0
HST  1BAKGD     1    6    Y    5    Y
HST  1BAKGD1   0.813723E+03  -0.450559E+03   0.141532E+03  -0.635251E+02
HST  1BAKGD2   0.344414E+02  -0.298167E+02
HST  1CHI       0.0000
HST  1DETAZM    0.0000
HST  1EXC  1     0.000    13.000
HST  1EXC  2    70.000  1000.000
HST  1EXMNMX   1.00000   1.00000
HST  1HSCALE     1.0000        N    0
HST  1I HEAD  SRM 660a LaB6 20 Sep 2010 0.6 mm div 2.5 Soller
HST  1I ITYP    0    1.0000  140.0000         1
HST  1MNREF     0    1.3423
HST  1ODMNMX   0.41364   2.79952
HST  1OMEGA     0.0000    Y
HST  1PHI       0.0000
HST  1PRCF1     2   18      0.01
HST  1PRCF11   2.336000E+00   0.000000E+00   3.777000E+00   2.718000E+00
HST  1PRCF12   1.868000E+00   2.408000E+00   3.759000E+00   0.000000E+00
HST  1PRCF13   0.000000E+00   0.000000E+00   0.000000E+00   0.000000E+00
HST  1PRCF14   0.000000E+00   0.000000E+00   0.000000E+00   0.000000E+00
HST  1PRCF15   0.000000E+00   0.000000E+00
HST  1PRCF2     3   13      0.01
HST  1PRCF21   1.613000E+00   0.000000E+00   4.749000E+00   0.000000E+00
HST  1PRCF22   2.854000E+00   0.000000E+00   0.333400E-01   0.005000E-01
HST  1PRCF23   1.847000E+00   0.000000E+00   0.000000E+00   0.000000E+00
HST  1PRCF24   0.000000E+00
HST  1PRCF3     4   12      0.01
HST  1PRCF31   1.718000E+00   0.000000E+00   4.751000E+00   0.000000E+00
HST  1PRCF32   2.847000E+00   0.000000E+00   1.831000E+00   0.000000E+00
HST  1PRCF33   0.000000E+00   0.332500E-01   0.005000E-01   0.900000E+00
HST  1RSP    0.0403 0.0572 0.0480 0.0542 0.0476 0.0486 0.0507 0.0529 0.0473
HST  1RSPA   0.0648 0.0662 0.0517 0.0570 0.0521 0.0523 0.0573 0.0596 0.0507
HST  1RSPTT  13.00 19.31 25.66 31.98 38.31 44.66 50.98 57.31 63.66 69.99
HST  1RSPW   0.0520 0.0695 0.0586 0.0702 0.0592 0.0604 0.0637 0.0650 0.0595
HST  1RSPWA  0.0869 0.0785 0.0616 0.0755 0.0692 0.0681 0.0825 0.0776 0.0691
HST  1TRMNMX   1.00000   1.00000
HST  2  HNAM  Bond distance restraints
HST  2 FACTR    100.000
HST  2 NBNDS    8
HST  2 RMSD     8    0.0025    5.65874
HST  2BD0001  1    1    2  1  0  0  0  0 1.510 0.010
HST  2BD0002  1    2    3  1  0  0  0  0 1.540 0.010
HST  2BD0003  1    3    6  1  0  0  0  0 1.550 0.010
HST  2BD0004  1    3   17  1  0  0  0  0 1.420 0.030
HST  2BD0005  1    1   11  1  0  0  0  0 1.270 0.010
HST  2BD0006  1    1   12  1  0  0  0  0 1.270 0.030
HST  2BD0007  1    6   15  1  0  0  0  0 1.270 0.030
HST  2BD0008  1    6   16  1  0  0  0  0 1.270 0.030
HST  3  HNAM  Bond angle restraints
HST  3 FACTR    1.00000
HST  3 NANGS   10
HST  3 RMSD    10    3.4379    13.1321
HST  3AN   1    1    3    109.00      3.00  0001  0002  0003
HST  3AN   2    1    3    109.00      3.00  0002  0003  0006
HST  3AN   3    1    3    109.00      3.00  0002  0003  0011
HST  3AN   4    1    3    109.00      3.00  0006  0003  0011
HST  3AN   5    1    3    120.00      3.00  000B  0001  000C
HST  3AN   6    1    3    120.00      3.00  000B  0001  0002
HST  3AN   7    1    3    120.00      3.00  000C  0001  0002
HST  3AN   8    1    3    120.00      3.00  000F  0006  0010
HST  3AN   9    1    3    120.00      3.00  000F  0006  0003
HST  3AN  10    1    3    120.00      3.00  0010  0006  0003
LEQV PF 8       1    1
LEQV PF 8 11  1,1           1.0000 2,1           1.0000 3,1           1.0000
LNCN   1   1  1  1UISO  1.00001  6UISO  1.00001 11UISO  1.00001 12UISO  1.0000
LNCN   1   2  1 15UISO  1.00001 16UISO  1.00001 17UISO  1.00001 18UISO  1.3000
LNCN   2   1  1  2UISO  1.00001  3UISO  1.00001  7UISO  1.30001  8UISO  1.3000
ZZZZZZZZZZZZ  Last EXP file record
;
_refine_ls_restrained_S_all     ?
_refine_ls_restrained_S_obs     ?
_refine_ls_number_constraints     1
_refine_ls_hydrogen_treatment     noref
_refine_ls_weighting_scheme     sigma
_refine_ls_weighting_details     ?
_refine_ls_extinction_method     ?
_refine_ls_extinction_coef     ?
_computing_data_collection
;
<i>DIFFRAC.Measurement</i> (Bruker, 2009)
;
_computing_molecular_graphics
;
DIAMOND (Crystal Impact, 2015)
;
_computing_publication_material
;
publCIF (Westrip, 2010)
;
_pd_prep_cool_rate     ?
_pd_prep_pressure     ?
_pd_prep_temperature     ?
_pd_proc_ls_special_details     ?
data_ramm016c_DFT
_audit_creation_method     'Materials Studio'
_chemical_formula_sum     "C6 H6 Cs2 O7"
_chemical_formula_iupac     'C6 H6 Cs2 O7'
_chemical_formula_weight     455.92
_symmetry_cell_setting     orthorhombic
_symmetry_space_group_name_H-M     'Pnma'
_symmetry_space_group_name_Hall     '-P 2ac 2n'
loop_
    _symmetry_equiv_pos_as_xyz
    x,y,z
    -x+1/2,-y,z+1/2
    -x,y+1/2,-z
    x+1/2,-y+1/2,-z+1/2
    -x,-y,-z
    x+1/2,y,-z+1/2
    x,-y+1/2,z
    -x+1/2,y+1/2,z+1/2
_cell_length_a     9.8466
_cell_length_b     15.8872
_cell_length_c     6.5959
_cell_angle_alpha     90.0000
_cell_angle_beta     90.0000
_cell_angle_gamma     90.0000
_cell_volume     1031.82
_cell_formula_units_Z     4
_cell_measurement_temperature     300
loop_
    _atom_site_type_symbol
    _atom_site_label
    _atom_site_fract_x
    _atom_site_fract_y
    _atom_site_fract_z
    _atom_site_U_iso_or_equiv
    _atom_site_adp_type
    _atom_site_occupancy
    C C1 0.48590 0.40995 0.73839 0.03000 Uiso 1.00
    C C2 0.53924 0.32807 0.82202 0.03000 Uiso 1.00
    H H7 0.49922 0.81932 0.02513 0.03900 Uiso 1.00
    H H8 0.35061 0.83203 0.17117 0.03900 Uiso 1.00
    O O11 0.39754 0.45079 0.82841 0.03000 Uiso 1.00
    O O12 0.54129 0.43424 0.56822 0.03000 Uiso 1.00
    Cs Cs19 0.28894 0.39193 0.26540 0.02000 Uiso 1.00
    C C3 0.50141 0.25000 0.69412 0.03000 Uiso 1.00
    C C6 0.58468 0.25000 0.49542 0.03000 Uiso 1.00
    O O15 0.52651 0.25000 0.32675 0.03000 Uiso 1.00
    O O16 0.71279 0.25000 0.52034 0.03000 Uiso 1.00
    O O17 0.36003 0.25000 0.64658 0.03000 Uiso 1.00
    H H18 0.30582 0.25000 0.77454 0.03900 Uiso 1.00
    H H20 0.50000 0.50000 0.50000 0.03900 Uiso 1.00
loop_
    _geom_bond_atom_site_label_1
    _geom_bond_atom_site_label_2
    _geom_bond_site_symmetry_2
    _geom_bond_distance
    C1 C2 . 1.507
    C1 O11 . 1.237
    C1 O12 . 1.306
    C2 C3 . 1.546
    C2 H7 3_646 1.086
    C2 H8 3_646 1.087
    H7 C2 3_656 1.086
    H8 C2 3_656 1.087
    O12 H20 . 1.208
    C3 C2 7 1.546
    C3 C6 . 1.546
    C3 O17 . 1.427
    C6 O15 . 1.251
    C6 O16 . 1.272
    O17 H18 . 0.999
    H20 O12 5_666 1.208
loop_
    _geom_hbond_atom_site_label_D
    _geom_hbond_atom_site_label_H
    _geom_hbond_atom_site_label_A
    _geom_hbond_site_symmetry_A
    _geom_hbond_distance_DH
    _geom_hbond_distance_HA
    _geom_hbond_distance_DA
    _geom_hbond_angle_DHA
    O12 H20 O12 5_666 1.208 1.208 2.416 180.0
    O17 H18 O16 4_456 0.999 1.634 2.632 178.2
data_RAMM016C_overall
loop_
    _pd_block_diffractogram_id
    2017-01-02T15:08|RAMM016C_H_01|James_A._Kaduk|D2
_refine_ls_matrix_type     full
_refine_ls_goodness_of_fit_all     2.12
_refine_ls_number_parameters     57
_refine_ls_number_restraints     18
_refine_ls_shift/su_max     0.04
_refine_ls_shift/su_mean     0.01
_computing_structure_refinement
;
GSAS (Larson & Von Dreele, 2004)
;
loop_
    _pd_phase_block_id
    2017-01-02T15:08|RAMM016C_phase1|James_A._Kaduk||
    2017-01-02T15:08|RAMM016C_phase2|James_A._Kaduk||
    2017-01-02T15:08|RAMM016C_phase3|James_A._Kaduk||
data_RAMM016C_phase_1
loop_
    _pd_block_diffractogram_id
    2017-01-02T15:08|RAMM016C_H_01|James_A._Kaduk|D2
_pd_block_id     2017-01-02T15:08|RAMM016C_phase1|James_A._Kaduk||
_chemical_name_systematic     'Dicesium hydrogen citrate'
_chemical_name_common     'dicesium hydrogen citrate'
_chemical_formula_moiety     '2(Cs +), C6 H6 O7 2-'
_chemical_formula_sum     "C6 H6 Cs2 O7"
_chemical_formula_structural     'Cs2 H C6 H5 O7'
_chemical_formula_analytical     'C6 H6 Cs2 O7'
_chemical_formula_iupac     '2Cs +, C6 H6 O7 2-'
_chemical_formula_weight     455.92
_chemical_melting_point     ?
_symmetry_cell_setting     orthorhombic
_symmetry_space_group_name_H-M     "P n m a"
_symmetry_space_group_name_Hall     '-P 2ac 2n'
loop_
    _symmetry_equiv_pos_site_id
    _symmetry_equiv_pos_as_xyz
    1 +x,+y,+z
    2 -x+1/2,+y+1/2,+z+1/2
    3 +x,-y+1/2,+z
    4 -x+1/2,-y,+z+1/2
    -1 -x,-y,-z
    -2 +x+1/2,-y+1/2,-z+1/2
    -3 -x,+y+1/2,-z
    -4 +x+1/2,+y,-z+1/2
_cell_length_a     9.8466(3)
_cell_length_b     15.8872(5)
_cell_length_c     6.5959(2)
_cell_angle_alpha     90.0
_cell_angle_beta     90.0
_cell_angle_gamma     90.0
_cell_volume     1031.82(6)
_cell_formula_units_Z     4
_cell_measurement_temperature     300
_cell_special_details     ?
_exptl_crystal_density_diffrn     2.935
_exptl_crystal_density_meas     ?
_exptl_crystal_density_method     ?
_exptl_crystal_F_000     ?
_pd_char_particle_morphology     ?
loop_
    _atom_type_symbol
    _atom_type_number_in_cell
    Cs 8.0
    C 24.0
    H 24.0
    O 28.0
_computing_structure_solution
;
SHELXT (Sheldrick, 2015)
;
_pd_phase_name     "Cs2 H (C6 H5 O7)"
loop_
    _atom_site_type_symbol
    _atom_site_label
    _atom_site_fract_x
    _atom_site_fract_y
    _atom_site_fract_z
    _atom_site_U_iso_or_equiv
    _atom_site_thermal_displace_type
    _atom_site_occupancy
    _atom_site_symmetry_multiplicity
    C C1 0.485(3)   0.4027(17) 0.728(4) 0.03 Uiso 1.0 8
    C C2 0.536(3)   0.3251(14) 0.837(3)   0.03 Uiso 1.0 8
    C C3 0.503(4) 0.25 0.697(5) 0.03 Uiso 1.0 4
    C C6 0.595(3)   0.25 0.507(4) 0.03 Uiso 1.0 4
    H H7 0.4982 0.8239 0.0123 0.039 Uiso 1.0 8
    H H8 0.3388 0.8299 0.1638 0.039 Uiso 1.0 8
    O O11 0.389(2)   0.4449(13) 0.807(4) 0.03 Uiso 1.0 8
    O O12 0.549(3)   0.4350(14) 0.580(3)   0.03 Uiso 1.0 8
    O O15 0.529(3)   0.25 0.340(4) 0.03 Uiso 1.0 4
    O O16 0.724(3)   0.25 0.524(4) 0.03 Uiso 1.0 4
    O O17 0.367(4) 0.25 0.627(4) 0.03 Uiso 1.0 4
    H H18 0.3147 0.25 0.748 0.039 Uiso 1.0 4
    Cs Cs19 0.28419(18) 0.39202(15) 0.2547(10) 0.02 Uiso 1.0 8
    H H20 0.5 0.5 0.5 0.039 Uiso 1.0 4
_geom_special_details     ?
loop_
    _geom_bond_atom_site_label_1
    _geom_bond_atom_site_label_2
    _geom_bond_site_symmetry_1
    _geom_bond_site_symmetry_2
    _geom_bond_distance
    _geom_bond_publ_flag
    C1 C2 . 1_555 1.510(2)   n
    C1 O11 . 1_555 1.270(2)   n
    C1 O12 . 1_555 1.273(6) n
    C2 C1 . 1_555 1.510(2)   n
    C2 C3 . 1_555 1.540(2)   n
    C2 H7 . -3_646 1.05(3)   n
    C2 H8 . -3_646 1.23(3)   n
    C3 C2 . 1_555 1.540(2)   n
    C3 C2 . 3_555 1.540(2)   n
    C3 C6 . 1_555 1.550(2)   n
    C3 O17 . 1_555 1.421(6) n
    C6 C3 . 1_555 1.550(2)   n
    C6 O15 . 1_555 1.275(6) n
    C6 O16 . 1_555 1.273(6) n
    H7 C2 . -3_656 1.05(3)   n
    H8 C2 . -3_656 1.23(3)   n
    O11 C1 . 1_555 1.270(2)   n
    O11 Cs19 . 1_555 3.88(2)   n
    O11 Cs19 . 1_556 3.24(2)   n
    O11 Cs19 . 4_565 3.12(2)   n
    O12 C1 . 1_555 1.273(6) n
    O12 Cs19 . 1_555 3.44(3)   n
    O12 Cs19 . -1_666 3.38(3)   n
    O12 Cs19 . -4_555 3.27(2)   n
    O12 H20 . 1_555 1.25(2)   n
    O15 C6 . 1_555 1.275(6) n
    O15 Cs19 . 1_555 3.35(2)   n
    O15 Cs19 . 3_555 3.35(2)   n
    O15 Cs19 . -2_555 3.43(2)   n
    O15 Cs19 . -4_555 3.43(2)   n
    O16 C6 . 1_555 1.273(6) n
    O16 Cs19 . -2_555 2.971(18) n
    O16 Cs19 . -4_555 2.971(18) n
    O17 C3 . 1_555 1.421(6) n
    O17 H18 . 1_555 0.95(3)   n
    O17 Cs19 . 1_555 3.43(2)   n
    O17 Cs19 . 3_555 3.43(2)   n
    H18 O17 . 1_555 0.95(3)   n
    Cs19 O11 . 1_554 3.24(2)   n
    Cs19 O11 . 1_555 3.88(2)   n
    Cs19 O11 . 4_564 3.12(2)   n
    Cs19 O12 . 1_555 3.44(3)   n
    Cs19 O12 . -1_666 3.38(3)   n
    Cs19 O12 . -4_455 3.27(2)   n
    Cs19 O15 . 1_555 3.35(2)   n
    Cs19 O15 . -2_455 3.43(2)   n
    Cs19 O16 . -2_455 2.971(18) n
    Cs19 O17 . 1_555 3.43(2)   n
loop_
    _geom_angle_atom_site_label_1
    _geom_angle_atom_site_label_2
    _geom_angle_atom_site_label_3
    _geom_angle_site_symmetry_1
    _geom_angle_site_symmetry_2
    _geom_angle_site_symmetry_3
    _geom_angle
    _geom_angle_publ_flag
    C2 C1 O11 1_555 . 1_555 119.(2)   n
    C2 C1 O12 1_555 . 1_555 122.(2)   n
    O11 C1 O12 1_555 . 1_555 118.(3)   n
    C1 C2 C3 1_555 . 1_555 106.4(17) n
    C1 C2 H7 1_555 . -3_656 111.(2)   n
    C1 C2 H8 1_555 . -3_656 106.(2)   n
    C3 C2 H7 1_555 . -3_656 119.(3)   n
    C3 C2 H8 1_555 . -3_656 105.(2)   n
    H7 C2 H8 -3_656 . -3_656 108.8(18) n
    C2 C3 C2 1_555 . 3_555 102.(3)   n
    C2 C3 C6 1_555 . 1_555 111.1(18) n
    C2 C3 O17 1_555 . 1_555 113.(2)   n
    C2 C3 C6 3_555 . 1_555 111.1(18) n
    C2 C3 O17 3_555 . 1_555 113.(2)   n
    C6 C3 O17 1_555 . 1_555 107.(2)   n
    C3 C6 O15 1_555 . 1_555 114.(3)   n
    C3 C6 O16 1_555 . 1_555 121.(3)   n
    C1 O11 Cs19 1_555 . 1_556 118.2(17) n
    C1 O11 Cs19 1_555 . 4_565 143.2(19) n
    Cs19 O11 Cs19 1_556 . 4_565 98.2(7) n
    C1 O12 Cs19 1_555 . 1_555 92.(3)   n
    C1 O12 Cs19 1_555 . -1_666 109.(2)   n
    C1 O12 Cs19 1_555 . -4_656 141.7(17) n
    Cs19 O12 Cs19 1_555 . -1_666 136.9(7) n
    Cs19 O12 Cs19 1_555 . -4_656 94.3(6) n
    C6 O15 Cs19 1_555 . 1_555 120.8(14) n
    C6 O15 Cs19 1_555 . 3_555 120.8(14) n
    C6 O15 Cs19 1_555 . -2_666 77.5(15) n
    C6 O15 Cs19 1_555 . -4_656 77.5(15) n
    Cs19 O15 Cs19 1_555 . 3_555 84.7(7) n
    Cs19 O15 Cs19 1_555 . -2_666 159.7(9) n
    Cs19 O15 Cs19 1_555 . -4_656 93.05(18) n
    Cs19 O15 Cs19 3_555 . -2_666 93.05(18) n
    Cs19 O15 Cs19 3_555 . -4_656 159.7(9) n
    Cs19 O15 Cs19 -2_666 . -4_656 82.1(6) n
    C6 O16 Cs19 1_555 . -2_666 98.2(15) n
    C6 O16 Cs19 1_555 . -4_656 98.2(15) n
    Cs19 O16 Cs19 -2_666 . -4_656 98.8(8) n
    Cs19 O17 Cs19 1_555 . 3_555 82.2(6) n
    O11 Cs19 O11 1_554 . 4_564 93.4(5) n
    O11 Cs19 O12 1_554 . 1_555 106.0(6) n
    O11 Cs19 O12 1_554 . -1_666 85.9(5) n
    O11 Cs19 O12 1_554 . -4_556 63.7(6) n
    O11 Cs19 O15 1_554 . 1_555 95.7(6) n
    O11 Cs19 O15 1_554 . -2_566 103.7(6) n
    O11 Cs19 O16 1_554 . -2_566 72.3(6) n
    O11 Cs19 O17 1_554 . 1_555 138.4(6) n
    O11 Cs19 O12 4_564 . 1_555 100.4(6) n
    O11 Cs19 O12 4_564 . -1_666 63.6(6) n
    O11 Cs19 O12 4_564 . -4_556 60.9(6) n
    O11 Cs19 O15 4_564 . 1_555 159.0(5) n
    O11 Cs19 O15 4_564 . -2_566 99.6(5) n
    O11 Cs19 O16 4_564 . -2_566 126.1(6) n
    O11 Cs19 O17 4_564 . 1_555 126.6(6) n
    O12 Cs19 O12 1_555 . -1_666 43.1(7) n
    O12 Cs19 O12 1_555 . -4_556 156.1(7) n
    O12 Cs19 O15 1_555 . 1_555 58.9(5) n
    O12 Cs19 O15 1_555 . -2_566 142.9(5) n
    O12 Cs19 O16 1_555 . -2_566 133.4(7) n
    O12 Cs19 O17 1_555 . 1_555 60.4(5) n
    O12 Cs19 O12 -1_666 . -4_556 113.1(5) n
    O12 Cs19 O15 -1_666 . 1_555 98.2(5) n
    O12 Cs19 O15 -1_666 . -2_566 161.4(5) n
    O12 Cs19 O16 -1_666 . -2_566 156.0(7) n
    O12 Cs19 O17 -1_666 . 1_555 100.8(6) n
    O12 Cs19 O15 -4_556 . 1_555 139.8(6) n
    O12 Cs19 O15 -4_556 . -2_566 59.7(6) n
    O12 Cs19 O16 -4_556 . -2_566 66.4(6) n
    O12 Cs19 O17 -4_556 . 1_555 141.9(7) n
    O15 Cs19 O15 1_555 . -2_566 96.59(14) n
    O15 Cs19 O16 1_555 . -2_566 74.7(5) n
    O15 Cs19 O17 1_555 . 1_555 42.8(7) n
    O15 Cs19 O16 -2_566 . -2_566 40.7(6) n
    O15 Cs19 O17 -2_566 . 1_555 82.6(7) n
    O16 Cs19 O17 -2_566 . 1_555 89.5(5) n
    O12 H20 O12 1_555 . -1_666 180.0 n
data_RAMM016C_phase_2
loop_
    _pd_block_diffractogram_id
    2017-01-02T15:08|RAMM016C_H_01|James_A._Kaduk|D2
_pd_block_id     2017-01-02T15:08|RAMM016C_phase2|James_A._Kaduk||
_chemical_name_systematic     'cesium dihydrogen citrate'
_chemical_name_common     'cesium dihydrogen citrate'
_chemical_formula_moiety     'C6 H7 Cs O7'
_chemical_formula_sum     "C6 H7 Cs O7"
_chemical_formula_structural     'Cs H2 C6 H5 O7'
_chemical_formula_analytical     'C6 H7 Cs O7'
_chemical_formula_weight     324.02
_chemical_melting_point     ?
_symmetry_cell_setting     orthorhombic
_symmetry_space_group_name_H-M     "P n a 21"
_symmetry_space_group_name_Hall     'P 2c -2n'
loop_
    _symmetry_equiv_pos_site_id
    _symmetry_equiv_pos_as_xyz
    1 +x,+y,+z
    2 -x+1/2,+y+1/2,+z+1/2
    3 +x+1/2,-y+1/2,+z
    4 -x,-y,+z+1/2
_cell_length_a     8.7362
_cell_length_b     20.5351
_cell_length_c     5.1682
_cell_angle_alpha     90.0
_cell_angle_beta     90.0
_cell_angle_gamma     90.0
_cell_volume     927.16864
_cell_formula_units_Z     4
_cell_measurement_temperature     300
_cell_special_details     ?
_exptl_crystal_density_diffrn     2.321
_exptl_crystal_density_meas     ?
_exptl_crystal_density_method     ?
_exptl_crystal_F_000     ?
_pd_char_particle_morphology     ?
loop_
    _atom_type_symbol
    _atom_type_number_in_cell
    Cs 4.0
    C 24.0
    H 28.0
    O 28.0
_computing_data_collection
;
DIFFRAC.Measurement (Bruker, 2009)
;
_computing_structure_solution
;
SHELXT (Sheldrick, 2015)
;
_computing_molecular_graphics
;
DIAMOND (Crystal Impact, 2015)
;
_computing_publication_material
;
publCIF (Westrip, 2010)
;
_pd_phase_name     "Cs H2 (C6 H5 O7)"
loop_
    _atom_site_type_symbol
    _atom_site_label
    _atom_site_fract_x
    _atom_site_fract_y
    _atom_site_fract_z
    _atom_site_U_iso_or_equiv
    _atom_site_thermal_displace_type
    _atom_site_occupancy
    _atom_site_symmetry_multiplicity
    C C1 0.1877 0.0459 0.281 0.065 Uiso 1.0 4
    C C2 0.3465 0.0446 0.166 0.009 Uiso 1.0 4
    C C3 0.4423 0.0965 0.304 0.009 Uiso 1.0 4
    C C4 0.6089 0.0896 0.212 0.009 Uiso 1.0 4
    C C5 0.7062 0.1464 0.317 0.065 Uiso 1.0 4
    C C6 0.3805 0.1664 0.241 0.065 Uiso 1.0 4
    O O7 0.1302 -0.0065 0.333 0.065 Uiso 1.0 4
    O O8 0.1066 0.0875 0.223 0.065 Uiso 1.0 4
    O O9 0.371 0.1861 0.009 0.065 Uiso 1.0 4
    O O10 0.351 0.2038 0.417 0.065 Uiso 1.0 4
    O O11 0.7164 0.1977 0.185 0.065 Uiso 1.0 4
    O O12 0.7293 0.1503 0.553 0.065 Uiso 1.0 4
    O O13 0.4359 0.0847 0.577 0.065 Uiso 1.0 4
    H H14 0.4007 -0.0062 0.1958 0.012 Uiso 1.0 4
    H H15 0.3339 0.0538 -0.0498 0.012 Uiso 1.0 4
    H H16 0.4251 0.132 0.7041 0.085 Uiso 1.0 4
    H H17 0.6502 0.0404 0.2549 0.012 Uiso 1.0 4
    H H18 0.6012 0.0942 -0.0229 0.012 Uiso 1.0 4
    Cs Cs19 0.04535 0.20017 0.7594 0.0503 Uiso 1.0 4
    H H20 0.0694 -0.0507 0.5686 0.039 Uiso 1.0 4
    H H21 0.67528 0.243 0.2524 0.039 Uiso 1.0 4
_geom_special_details     ?
loop_
    _geom_bond_atom_site_label_1
    _geom_bond_atom_site_label_2
    _geom_bond_site_symmetry_1
    _geom_bond_site_symmetry_2
    _geom_bond_distance
    _geom_bond_publ_flag
    C1 C2 . 1_555 1.5095 n
    C1 O7 . 1_555 1.21755 n
    C1 O8 . 1_555 1.14961 n
    C2 C1 . 1_555 1.5095 n
    C2 C3 . 1_555 1.53134 n
    C2 H14 . 1_555 1.15592 n
    C2 H15 . 1_555 1.13653 n
    C3 C2 . 1_555 1.53134 n
    C3 C4 . 1_555 1.53769 n
    C3 C6 . 1_555 1.56776 n
    C3 O13 . 1_555 1.43267 n
    C4 C3 . 1_555 1.53769 n
    C4 C5 . 1_555 1.54192 n
    C4 H17 . 1_555 1.09549 n
    C4 H18 . 1_555 1.21954 n
    C5 C4 . 1_555 1.54192 n
    C5 O11 . 1_555 1.25821 n
    C5 O12 . 1_555 1.23887 n
    C5 Cs19 . 1_655 3.90199 n
    C5 H21 . 1_555 2.02965 n
    C6 C3 . 1_555 1.56776 n
    C6 O9 . 1_555 1.26815 n
    C6 O10 . 1_555 1.21805 n
    C6 Cs19 . 1_554 3.90498 n
    C6 Cs19 . 1_555 4.02887 n
    C6 Cs19 . 3_554 3.972 n
    O7 C1 . 1_555 1.21755 n
    O7 O8 . 1_555 2.02281 n
    O7 H20 . 1_555 1.60891 n
    O8 C1 . 1_555 1.14961 n
    O8 O7 . 1_555 2.02281 n
    O8 Cs19 . 1_554 3.37345 n
    O8 Cs19 . 1_555 3.6503 n
    O8 H20 . 4_554 1.88996 n
    O9 C6 . 1_555 1.26815 n
    O9 O10 . 1_555 2.14684 n
    O9 H16 . 1_554 1.98511 n
    O9 Cs19 . 1_554 3.13707 n
    O9 Cs19 . 3_554 3.0722 n
    O10 C6 . 1_555 1.21805 n
    O10 O9 . 1_555 2.14684 n
    O10 Cs19 . 1_555 3.20423 n
    O10 Cs19 . 3_555 3.1469 n
    O10 H21 . 3_455 2.06731 n
    O11 C5 . 1_555 1.25821 n
    O11 O12 . 1_555 2.13947 n
    O11 Cs19 . 1_654 3.6193 n
    O11 Cs19 . 3_554 3.38669 n
    O11 Cs19 . 3_555 3.9299 n
    O11 H21 . 1_555 1.05628 n
    O12 C5 . 1_555 1.23887 n
    O12 O11 . 1_555 2.13947 n
    O12 Cs19 . 1_655 3.13212 n
    O12 Cs19 . 3_555 3.62617 n
    O13 C3 . 1_555 1.43267 n
    O13 H16 . 1_555 1.17637 n
    H14 C2 . 1_555 1.15592 n
    H14 H15 . 1_555 1.86274 n
    H15 C2 . 1_555 1.13653 n
    H15 H14 . 1_555 1.86274 n
    H16 O9 . 1_556 1.98511 n
    H16 O13 . 1_555 1.17637 n
    H16 Cs19 . 1_555 3.61215 n
    H16 Cs19 . 3_555 3.61428 n
    H17 C4 . 1_555 1.09549 n
    H17 H18 . 1_555 1.86148 n
    H18 C4 . 1_555 1.21954 n
    H18 H17 . 1_555 1.86148 n
    Cs19 C5 . 1_455 3.90199 n
    Cs19 C6 . 1_555 4.02887 n
    Cs19 C6 . 1_556 3.90498 n
    Cs19 C6 . 3_456 3.972 n
    Cs19 O8 . 1_555 3.6503 n
    Cs19 O8 . 1_556 3.37345 n
    Cs19 O9 . 1_556 3.13707 n
    Cs19 O9 . 3_456 3.0722 n
    Cs19 O10 . 1_555 3.20423 n
    Cs19 O10 . 3_455 3.1469 n
    Cs19 O11 . 1_456 3.6193 n
    Cs19 O11 . 3_455 3.9299 n
    Cs19 O11 . 3_456 3.38669 n
    Cs19 O12 . 1_455 3.13212 n
    Cs19 O12 . 3_455 3.62617 n
    Cs19 H16 . 1_555 3.61215 n
    Cs19 H16 . 3_455 3.61428 n
    Cs19 Cs19 . 1_554 5.1682 n
    Cs19 Cs19 . 1_556 5.1682 n
    Cs19 Cs19 . 3_455 4.82375 n
    Cs19 Cs19 . 3_555 4.82375 n
    Cs19 H20 . 4_555 3.60273 n
    Cs19 H21 . 3_455 3.08483 n
    Cs19 H21 . 3_456 3.02362 n
    H20 O7 . 1_555 1.60891 n
    H20 O8 . 4_555 1.88996 n
    H20 Cs19 . 4_554 3.60273 n
    H21 C5 . 1_555 2.02965 n
    H21 O10 . 3_555 2.06731 n
    H21 O11 . 1_555 1.05628 n
    H21 Cs19 . 3_554 3.02362 n
    H21 Cs19 . 3_555 3.08483 n
loop_
    _geom_angle_atom_site_label_1
    _geom_angle_atom_site_label_2
    _geom_angle_atom_site_label_3
    _geom_angle_site_symmetry_1
    _geom_angle_site_symmetry_2
    _geom_angle_site_symmetry_3
    _geom_angle
    _geom_angle_publ_flag
    C2 C1 O7 1_555 . 1_555 116.7731 n
    C2 C1 O8 1_555 . 1_555 118.4826 n
    O7 C1 O8 1_555 . 1_555 117.3875 n
    C1 C2 C3 1_555 . 1_555 107.8548 n
    C1 C2 H14 1_555 . 1_555 109.8752 n
    C1 C2 H15 1_555 . 1_555 107.1232 n
    C3 C2 H14 1_555 . 1_555 110.0087 n
    C3 C2 H15 1_555 . 1_555 113.2215 n
    H14 C2 H15 1_555 . 1_555 108.6894 n
    C2 C3 C4 1_555 . 1_555 108.0085 n
    C2 C3 C6 1_555 . 1_555 110.6267 n
    C2 C3 O13 1_555 . 1_555 108.6407 n
    C4 C3 C6 1_555 . 1_555 110.2492 n
    C4 C3 O13 1_555 . 1_555 109.0185 n
    C6 C3 O13 1_555 . 1_555 110.2395 n
    C3 C4 C5 1_555 . 1_555 110.0762 n
    C3 C4 H17 1_555 . 1_555 109.5203 n
    C3 C4 H18 1_555 . 1_555 104.3867 n
    C5 C4 H17 1_555 . 1_555 116.414 n
    C5 C4 H18 1_555 . 1_555 108.7936 n
    H17 C4 H18 1_555 . 1_555 106.9223 n
    C4 C5 O11 1_555 . 1_555 118.7882 n
    C4 C5 O12 1_555 . 1_555 119.0252 n
    O11 C5 O12 1_555 . 1_555 117.9141 n
    C3 C6 O9 1_555 . 1_555 120.7284 n
    C3 C6 O10 1_555 . 1_555 119.6742 n
    O9 C6 O10 1_555 . 1_555 119.4116 n
    C1 O7 H20 1_555 . 1_555 143.3052 n
    C1 O8 Cs19 1_555 . 1_554 142.4291 n
    C6 O9 Cs19 1_555 . 1_554 118.5237 n
    C6 O9 Cs19 1_555 . 3_554 127.377 n
    Cs19 O9 Cs19 1_554 . 3_554 101.9433 n
    C6 O10 Cs19 1_555 . 1_555 125.0345 n
    C6 O10 Cs19 1_555 . 3_555 134.4984 n
    Cs19 O10 Cs19 1_555 . 3_555 98.8382 n
    C5 O11 Cs19 1_555 . 1_654 113.4209 n
    C5 O11 Cs19 1_555 . 3_554 147.075 n
    C5 O11 H21 1_555 . 1_555 122.3074 n
    Cs19 O11 Cs19 1_654 . 3_554 86.9593 n
    Cs19 O11 H21 1_654 . 1_555 117.2654 n
    Cs19 O11 H21 3_554 . 1_555 61.2332 n
    C5 O12 Cs19 1_555 . 1_655 120.0024 n
    C3 O13 H16 1_555 . 1_555 114.4184 n
    O8 Cs19 O9 1_556 . 1_556 60.0614 n
    O8 Cs19 O9 1_556 . 3_456 107.5655 n
    O8 Cs19 O10 1_556 . 1_555 106.0226 n
    O8 Cs19 O10 1_556 . 3_455 156.1712 n
    O8 Cs19 O11 1_556 . 1_456 71.6205 n
    O8 Cs19 O11 1_556 . 3_456 83.8832 n
    O8 Cs19 O12 1_556 . 1_455 99.0601 n
    O8 Cs19 Cs19 1_556 . 1_554 135.2548 n
    O8 Cs19 Cs19 1_556 . 1_556 44.7452 n
    O8 Cs19 Cs19 1_556 . 3_455 115.7608 n
    O8 Cs19 Cs19 1_556 . 3_555 98.4731 n
    O8 Cs19 H21 1_556 . 3_455 143.5507 n
    O8 Cs19 H21 1_556 . 3_456 66.8377 n
    O9 Cs19 O9 1_556 . 3_456 110.3022 n
    O9 Cs19 O10 1_556 . 1_555 58.2306 n
    O9 Cs19 O10 1_556 . 3_455 141.1001 n
    O9 Cs19 O11 1_556 . 1_456 117.9614 n
    O9 Cs19 O11 1_556 . 3_456 52.3974 n
    O9 Cs19 O12 1_556 . 1_455 155.4194 n
    O9 Cs19 Cs19 1_556 . 1_554 114.2806 n
    O9 Cs19 Cs19 1_556 . 1_556 65.7194 n
    O9 Cs19 Cs19 1_556 . 3_455 149.3491 n
    O9 Cs19 Cs19 1_556 . 3_555 38.5431 n
    O9 Cs19 H21 1_556 . 3_455 92.8906 n
    O9 Cs19 H21 1_556 . 3_456 49.3517 n
    O9 Cs19 O10 3_456 . 1_555 128.8561 n
    O9 Cs19 O10 3_456 . 3_455 59.4859 n
    O9 Cs19 O11 3_456 . 1_456 50.343 n
    O9 Cs19 O11 3_456 . 3_456 58.3514 n
    O9 Cs19 O12 3_456 . 1_455 87.3923 n
    O9 Cs19 Cs19 3_456 . 1_554 114.8276 n
    O9 Cs19 Cs19 3_456 . 1_556 65.1724 n
    O9 Cs19 Cs19 3_456 . 3_455 39.5136 n
    O9 Cs19 Cs19 3_456 . 3_555 97.2637 n
    O9 Cs19 H21 3_456 . 3_455 104.5664 n
    O9 Cs19 H21 3_456 . 3_456 62.5411 n
    O10 Cs19 O10 1_555 . 3_455 97.1512 n
    O10 Cs19 O11 1_555 . 1_456 176.0673 n
    O10 Cs19 O11 1_555 . 3_456 88.658 n
    O10 Cs19 O12 1_555 . 1_455 123.6515 n
    O10 Cs19 Cs19 1_555 . 1_554 56.4773 n
    O10 Cs19 Cs19 1_555 . 1_556 123.5227 n
    O10 Cs19 Cs19 1_555 . 3_455 138.138 n
    O10 Cs19 Cs19 1_555 . 3_555 40.1379 n
    O10 Cs19 H21 1_555 . 3_455 38.3222 n
    O10 Cs19 H21 1_555 . 3_456 98.2538 n
    O10 Cs19 O11 3_455 . 1_456 85.5337 n
    O10 Cs19 O11 3_455 . 3_456 102.4289 n
    O10 Cs19 O12 3_455 . 1_455 62.4676 n
    O10 Cs19 Cs19 3_455 . 1_554 55.783 n
    O10 Cs19 Cs19 3_455 . 1_556 124.217 n
    O10 Cs19 Cs19 3_455 . 3_455 41.0239 n
    O10 Cs19 Cs19 3_455 . 3_555 102.8686 n
    O10 Cs19 H21 3_455 . 3_455 58.9237 n
    O10 Cs19 H21 3_455 . 3_456 115.7564 n
    O11 Cs19 O11 1_456 . 3_456 87.9548 n
    O11 Cs19 O12 1_456 . 1_455 60.1617 n
    O11 Cs19 Cs19 1_456 . 1_554 127.4261 n
    O11 Cs19 Cs19 1_456 . 1_556 52.5739 n
    O11 Cs19 Cs19 1_456 . 3_455 44.5151 n
    O11 Cs19 Cs19 1_456 . 3_555 136.4653 n
    O11 Cs19 H21 1_456 . 3_455 144.4574 n
    O11 Cs19 H21 1_456 . 3_456 77.9576 n
    O11 Cs19 O12 3_456 . 1_455 144.3543 n
    O11 Cs19 Cs19 3_456 . 1_554 130.5024 n
    O11 Cs19 Cs19 3_456 . 1_556 49.4976 n
    O11 Cs19 Cs19 3_456 . 3_455 97.8643 n
    O11 Cs19 Cs19 3_456 . 3_555 48.5256 n
    O11 Cs19 H21 3_456 . 3_455 98.9194 n
    O11 Cs19 H21 3_456 . 3_456 17.8322 n
    O12 Cs19 Cs19 1_455 . 1_554 70.0882 n
    O12 Cs19 Cs19 1_455 . 1_556 109.9118 n
    O12 Cs19 Cs19 1_455 . 3_455 48.7345 n
    O12 Cs19 Cs19 1_455 . 3_555 159.551 n
    O12 Cs19 H21 1_455 . 3_455 99.1359 n
    O12 Cs19 H21 1_455 . 3_456 138.084 n
    Cs19 Cs19 Cs19 1_554 . 1_556 180.0 n
    Cs19 Cs19 Cs19 1_554 . 3_455 90.0 n
    Cs19 Cs19 Cs19 1_554 . 3_555 90.0 n
    Cs19 Cs19 H21 1_554 . 3_455 31.8529 n
    Cs19 Cs19 H21 1_554 . 3_456 147.4235 n
    Cs19 Cs19 Cs19 1_556 . 3_455 90.0 n
    Cs19 Cs19 Cs19 1_556 . 3_555 90.0 n
    Cs19 Cs19 H21 1_556 . 3_455 148.1471 n
    Cs19 Cs19 H21 1_556 . 3_456 32.5765 n
    Cs19 Cs19 Cs19 3_455 . 3_555 129.7922 n
    Cs19 Cs19 H21 3_455 . 3_455 99.9449 n
    Cs19 Cs19 H21 3_455 . 3_456 100.1484 n
    Cs19 Cs19 H21 3_555 . 3_455 60.4158 n
    Cs19 Cs19 H21 3_555 . 3_456 59.755 n
    H21 Cs19 H21 3_455 . 3_456 115.5707 n
    O11 H21 Cs19 1_555 . 3_554 100.9346 n
    O11 H21 Cs19 1_555 . 3_555 137.5968 n
    Cs19 H21 Cs19 3_554 . 3_555 115.5707 n
data_RAMM016C_phase_3
loop_
    _pd_block_diffractogram_id
    2017-01-02T15:08|RAMM016C_H_01|James_A._Kaduk|D2
_pd_block_id     2017-01-02T15:08|RAMM016C_phase3|James_A._Kaduk||
_chemical_name_systematic     silicon
_chemical_name_common     silicon
_chemical_formula_moiety     Si
_chemical_formula_sum     Si
_chemical_formula_structural     Si
_chemical_formula_analytical     Si
_chemical_formula_weight     28.09
_chemical_melting_point     ?
_symmetry_cell_setting     cubic
_symmetry_space_group_name_H-M     "F d -3 m"
_symmetry_space_group_name_Hall     '-F 4vw 2vw'
loop_
    _symmetry_equiv_pos_site_id
    _symmetry_equiv_pos_as_xyz
    1 +x,+y,+z
    2 +z,+x,+y
    3 +y,+z,+x
    4 +x+1/4,+y+1/4,-z
    5 -z,+x+1/4,+y+1/4
    6 +y+1/4,-z,+x+1/4
    7 -z+1/4,+x+1/2,-y+3/4
    8 -y+3/4,-z+1/4,+x+1/2
    9 +y+1/2,-z+1/4,-x+3/4
    10 -x+3/4,+y+1/2,-z+1/4
    11 -z+1/4,-x+3/4,+y+1/2
    12 +x+1/2,-y+3/4,-z+1/4
    13 +y,+x,+z
    14 +z,+y,+x
    15 +x,+z,+y
    16 +y+1/4,+x+1/4,-z
    17 -z,+y+1/4,+x+1/4
    18 +x+1/4,-z,+y+1/4
    19 -z+1/4,+y+1/2,-x+3/4
    20 -x+3/4,-z+1/4,+y+1/2
    21 +x+1/2,-z+1/4,-y+3/4
    22 -y+3/4,+x+1/2,-z+1/4
    23 -z+1/4,-y+3/4,+x+1/2
    24 +y+1/2,-x+3/4,-z+1/4
    -1 -x,-y,-z
    -2 -z,-x,-y
    -3 -y,-z,-x
    -4 -x+3/4,-y+3/4,+z
    -5 +z,-x+3/4,-y+3/4
    -6 -y+3/4,+z,-x+3/4
    -7 +z+3/4,-x+1/2,+y+1/4
    -8 +y+1/4,+z+3/4,-x+1/2
    -9 -y+1/2,+z+3/4,+x+1/4
    -10 +x+1/4,-y+1/2,+z+3/4
    -11 +z+3/4,+x+1/4,-y+1/2
    -12 -x+1/2,+y+1/4,+z+3/4
    -13 -y,-x,-z
    -14 -z,-y,-x
    -15 -x,-z,-y
    -16 -y+3/4,-x+3/4,+z
    -17 +z,-y+3/4,-x+3/4
    -18 -x+3/4,+z,-y+3/4
    -19 +z+3/4,-y+1/2,+x+1/4
    -20 +x+1/4,+z+3/4,-y+1/2
    -21 -x+1/2,+z+3/4,+y+1/4
    -22 +y+1/4,-x+1/2,+z+3/4
    -23 +z+3/4,+y+1/4,-x+1/2
    -24 -y+1/2,+x+1/4,+z+3/4
    101 +x,+y+1/2,+z+1/2
    102 +z,+x+1/2,+y+1/2
    103 +y,+z+1/2,+x+1/2
    104 +x+1/4,+y+3/4,-z+1/2
    105 -z,+x+3/4,+y+3/4
    106 +y+1/4,-z+1/2,+x+3/4
    107 -z+1/4,+x,-y+1/4
    108 -y+3/4,-z+3/4,+x
    109 +y+1/2,-z+3/4,-x+1/4
    110 -x+3/4,+y,-z+3/4
    111 -z+1/4,-x+1/4,+y
    112 +x+1/2,-y+1/4,-z+3/4
    113 +y,+x+1/2,+z+1/2
    114 +z,+y+1/2,+x+1/2
    115 +x,+z+1/2,+y+1/2
    116 +y+1/4,+x+3/4,-z+1/2
    117 -z,+y+3/4,+x+3/4
    118 +x+1/4,-z+1/2,+y+3/4
    119 -z+1/4,+y,-x+1/4
    120 -x+3/4,-z+3/4,+y
    121 +x+1/2,-z+3/4,-y+1/4
    122 -y+3/4,+x,-z+3/4
    123 -z+1/4,-y+1/4,+x
    124 +y+1/2,-x+1/4,-z+3/4
    -101 -x,-y+1/2,-z+1/2
    -102 -z,-x+1/2,-y+1/2
    -103 -y,-z+1/2,-x+1/2
    -104 -x+3/4,-y+1/4,+z+1/2
    -105 +z,-x+1/4,-y+1/4
    -106 -y+3/4,+z+1/2,-x+1/4
    -107 +z+3/4,-x,+y+3/4
    -108 +y+1/4,+z+1/4,-x
    -109 -y+1/2,+z+1/4,+x+3/4
    -110 +x+1/4,-y,+z+1/4
    -111 +z+3/4,+x+3/4,-y
    -112 -x+1/2,+y+3/4,+z+1/4
    -113 -y,-x+1/2,-z+1/2
    -114 -z,-y+1/2,-x+1/2
    -115 -x,-z+1/2,-y+1/2
    -116 -y+3/4,-x+1/4,+z+1/2
    -117 +z,-y+1/4,-x+1/4
    -118 -x+3/4,+z+1/2,-y+1/4
    -119 +z+3/4,-y,+x+3/4
    -120 +x+1/4,+z+1/4,-y
    -121 -x+1/2,+z+1/4,+y+3/4
    -122 +y+1/4,-x,+z+1/4
    -123 +z+3/4,+y+3/4,-x
    -124 -y+1/2,+x+3/4,+z+1/4
    201 +x+1/2,+y,+z+1/2
    202 +z+1/2,+x,+y+1/2
    203 +y+1/2,+z,+x+1/2
    204 +x+3/4,+y+1/4,-z+1/2
    205 -z+1/2,+x+1/4,+y+3/4
    206 +y+3/4,-z,+x+3/4
    207 -z+3/4,+x+1/2,-y+1/4
    208 -y+1/4,-z+1/4,+x
    209 +y,-z+1/4,-x+1/4
    210 -x+1/4,+y+1/2,-z+3/4
    211 -z+3/4,-x+3/4,+y
    212 +x,-y+3/4,-z+3/4
    213 +y+1/2,+x,+z+1/2
    214 +z+1/2,+y,+x+1/2
    215 +x+1/2,+z,+y+1/2
    216 +y+3/4,+x+1/4,-z+1/2
    217 -z+1/2,+y+1/4,+x+3/4
    218 +x+3/4,-z,+y+3/4
    219 -z+3/4,+y+1/2,-x+1/4
    220 -x+1/4,-z+1/4,+y
    221 +x,-z+1/4,-y+1/4
    222 -y+1/4,+x+1/2,-z+3/4
    223 -z+3/4,-y+3/4,+x
    224 +y,-x+3/4,-z+3/4
    -201 -x+1/2,-y,-z+1/2
    -202 -z+1/2,-x,-y+1/2
    -203 -y+1/2,-z,-x+1/2
    -204 -x+1/4,-y+3/4,+z+1/2
    -205 +z+1/2,-x+3/4,-y+1/4
    -206 -y+1/4,+z,-x+1/4
    -207 +z+1/4,-x+1/2,+y+3/4
    -208 +y+3/4,+z+3/4,-x
    -209 -y,+z+3/4,+x+3/4
    -210 +x+3/4,-y+1/2,+z+1/4
    -211 +z+1/4,+x+1/4,-y
    -212 -x,+y+1/4,+z+1/4
    -213 -y+1/2,-x,-z+1/2
    -214 -z+1/2,-y,-x+1/2
    -215 -x+1/2,-z,-y+1/2
    -216 -y+1/4,-x+3/4,+z+1/2
    -217 +z+1/2,-y+3/4,-x+1/4
    -218 -x+1/4,+z,-y+1/4
    -219 +z+1/4,-y+1/2,+x+3/4
    -220 +x+3/4,+z+3/4,-y
    -221 -x,+z+3/4,+y+3/4
    -222 +y+3/4,-x+1/2,+z+1/4
    -223 +z+1/4,+y+1/4,-x
    -224 -y,+x+1/4,+z+1/4
    301 +x+1/2,+y+1/2,+z
    302 +z+1/2,+x+1/2,+y
    303 +y+1/2,+z+1/2,+x
    304 +x+3/4,+y+3/4,-z
    305 -z+1/2,+x+3/4,+y+1/4
    306 +y+3/4,-z+1/2,+x+1/4
    307 -z+3/4,+x,-y+3/4
    308 -y+1/4,-z+3/4,+x+1/2
    309 +y,-z+3/4,-x+3/4
    310 -x+1/4,+y,-z+1/4
    311 -z+3/4,-x+1/4,+y+1/2
    312 +x,-y+1/4,-z+1/4
    313 +y+1/2,+x+1/2,+z
    314 +z+1/2,+y+1/2,+x
    315 +x+1/2,+z+1/2,+y
    316 +y+3/4,+x+3/4,-z
    317 -z+1/2,+y+3/4,+x+1/4
    318 +x+3/4,-z+1/2,+y+1/4
    319 -z+3/4,+y,-x+3/4
    320 -x+1/4,-z+3/4,+y+1/2
    321 +x,-z+3/4,-y+3/4
    322 -y+1/4,+x,-z+1/4
    323 -z+3/4,-y+1/4,+x+1/2
    324 +y,-x+1/4,-z+1/4
    -301 -x+1/2,-y+1/2,-z
    -302 -z+1/2,-x+1/2,-y
    -303 -y+1/2,-z+1/2,-x
    -304 -x+1/4,-y+1/4,+z
    -305 +z+1/2,-x+1/4,-y+3/4
    -306 -y+1/4,+z+1/2,-x+3/4
    -307 +z+1/4,-x,+y+1/4
    -308 +y+3/4,+z+1/4,-x+1/2
    -309 -y,+z+1/4,+x+1/4
    -310 +x+3/4,-y,+z+3/4
    -311 +z+1/4,+x+3/4,-y+1/2
    -312 -x,+y+3/4,+z+3/4
    -313 -y+1/2,-x+1/2,-z
    -314 -z+1/2,-y+1/2,-x
    -315 -x+1/2,-z+1/2,-y
    -316 -y+1/4,-x+1/4,+z
    -317 +z+1/2,-y+1/4,-x+3/4
    -318 -x+1/4,+z+1/2,-y+3/4
    -319 +z+1/4,-y,+x+1/4
    -320 +x+3/4,+z+1/4,-y+1/2
    -321 -x,+z+1/4,+y+1/4
    -322 +y+3/4,-x,+z+3/4
    -323 +z+1/4,+y+3/4,-x+1/2
    -324 -y,+x+3/4,+z+3/4
_cell_length_a     5.43105
_cell_length_b     5.43105
_cell_length_c     5.43105
_cell_angle_alpha     90.0
_cell_angle_beta     90.0
_cell_angle_gamma     90.0
_cell_volume     160.19588
_cell_formula_units_Z     8
_cell_measurement_temperature     300
_cell_special_details     ?
_exptl_crystal_density_diffrn     2.329
_exptl_crystal_density_meas     ?
_exptl_crystal_density_method     ?
_exptl_crystal_F_000     ?
_pd_char_particle_morphology     ?
loop_
    _atom_type_symbol
    _atom_type_number_in_cell
    Si 8.0
_computing_structure_solution     ?
_pd_phase_name     "Silicon, Si"
loop_
    _atom_site_type_symbol
    _atom_site_label
    _atom_site_fract_x
    _atom_site_fract_y
    _atom_site_fract_z
    _atom_site_U_iso_or_equiv
    _atom_site_thermal_displace_type
    _atom_site_occupancy
    _atom_site_symmetry_multiplicity
    Si Si1 0.125 0.125 0.125 0.01 Uiso 1.0 8
_geom_special_details     ?
loop_
    _geom_bond_atom_site_label_1
    _geom_bond_atom_site_label_2
    _geom_bond_site_symmetry_1
    _geom_bond_site_symmetry_2
    _geom_bond_distance
    _geom_bond_publ_flag
    Si1 Si1 . 4_555 2.35171 n
    Si1 Si1 . 5_555 2.35171 n
    Si1 Si1 . 6_555 2.35171 n
    Si1 Si1 . -1_555 2.35171 n
loop_
    _geom_angle_atom_site_label_1
    _geom_angle_atom_site_label_2
    _geom_angle_atom_site_label_3
    _geom_angle_site_symmetry_1
    _geom_angle_site_symmetry_2
    _geom_angle_site_symmetry_3
    _geom_angle
    _geom_angle_publ_flag
    Si1 Si1 Si1 4_555 . 5_555 109.4712 n
    Si1 Si1 Si1 4_555 . 6_555 109.4712 n
    Si1 Si1 Si1 4_555 . -1_555 109.4712 n
    Si1 Si1 Si1 5_555 . 6_555 109.4712 n
    Si1 Si1 Si1 5_555 . -1_555 109.4712 n
    Si1 Si1 Si1 6_555 . -1_555 109.4712 n
data_RAMM016C_p_01
_pd_block_id     2017-01-02T15:08|RAMM016C_H_01|James_A._Kaduk|D2
_exptl_absorpt_process_details
;   GSAS Absorption/surface roughness correction: function number 0
 No correction is applied.
;
_exptl_absorpt_correction_T_min     1.00000
_exptl_absorpt_correction_T_max     1.00000
_exptl_special_details     ?
_diffrn_ambient_temperature     300
loop_
    _diffrn_radiation_type
    _diffrn_radiation_wavelength
    K\a~1~ 1.540629
    K\a~2~ 1.544451
_diffrn_radiation_monochromator     ?
_diffrn_measurement_device_type     'Bruker D2 Phaser'
_pd_instr_dist_src/mono     ?
_pd_instr_dist_mono/spec     ?
_pd_instr_dist_src/spec     141.5
_pd_instr_dist_spec/anal     ?
_pd_instr_dist_anal/detc     ?
_pd_instr_dist_spec/detc     141.5
_pd_instr_location     ?
loop_
    _refln_index_h
    _refln_index_k
    _refln_index_l
    _pd_refln_phase_id
    _pd_refln_wavelength_id
    _refln_observed_status
    _refln_F_squared_meas
    _refln_F_squared_calc
    _refln_phase_calc
    _refln_d_spacing
    _gsas_i100_meas
    1 2 0 2 1 o 12.235 2293.814 180.00 6.65365 0.00
    1 2 0 2 2 o 82.695 2293.814 180.00 6.65365 0.02
    0 1 1 1 1 o 18477.021 19505.146 180.00 6.09172 31.90
    0 1 1 1 2 o 18734.607 19505.146 180.00 6.09172 16.09
    1 0 1 1 1 o 5106.969 5185.455 0.00 5.47999 8.08
    1 0 1 1 2 o 5261.377 5185.455 0.00 5.47999 4.14
    1 3 0 2 1 o 7347.783 5268.661 -180.00 5.38810 6.30
    1 3 0 2 2 o 7947.116 5268.661 -180.00 5.38810 3.38
    1 1 1 1 1 o 332.650 539.674 180.00 5.18047 0.92
    0 4 0 2 1 o 125.350 350.169 0.00 5.13378 0.19
    1 1 1 1 2 o 293.527 539.674 180.00 5.18047 0.41
    0 4 0 2 2 o 137.323 350.169 0.00 5.13378 0.10
    0 1 1 2 1 o 5933.133 6906.594 -5.92 5.01191 2.84
    0 1 1 2 2 o 5740.826 6906.594 -5.92 5.01191 1.37
    2 0 0 1 1 o 37481.00 40862.37 180.00 4.92330 15.28
    2 0 0 1 2 o 39722.48 40862.37 180.00 4.92330 8.05
    2 1 0 1 1 o 6989.504 7212.909 0.00 4.70267 5.37
    2 1 0 1 2 o 8988.896 7212.909 0.00 4.70267 3.44
    1 2 1 1 1 o 1043.503 150.102 180.00 4.51076 1.87
    1 2 1 1 2 o 615.494 150.102 180.00 4.51076 0.55
    1 4 0 2 1 o 82.864 75.272 0.00 4.42612 0.11
    1 4 0 2 2 o 110.382 75.272 0.00 4.42612 0.06
    2 0 0 2 1 o 7783.908 11743.020 0.00 4.36810 1.51
    2 0 0 2 2 o 7516.093 11743.020 0.00 4.36810 0.72
    1 1 1 2 1 o 509.213 843.097 171.29 4.34730 0.42
    1 1 1 2 2 o 580.399 843.097 171.29 4.34730 0.24
    2 1 0 2 1 o 3982.989 3795.737 -180.00 4.27251 1.29
    2 1 0 2 2 o 6053.960 3795.737 -180.00 4.27251 0.97
    2 2 0 1 1 o 4021.388 4036.420 180.00 4.18473 2.60
    2 2 0 1 2 o 3505.957 4036.420 180.00 4.18473 1.13
    0 3 1 2 1 o 25766.723 26035.738 -171.50 4.12458 12.68
    0 3 1 2 2 o 26855.271 26035.738 -171.50 4.12458 6.58
    0 3 1 1 1 o 68111.28 71980.69 180.00 4.12945 42.07
    0 3 1 1 2 o 72071.90 71980.69 180.00 4.12945 22.14
    1 2 1 2 1 o 14628.422 16653.273 10.47 4.08157 10.04
    1 2 1 2 2 o 15043.085 16653.273 10.47 4.08157 5.14
    2 2 0 2 1 o 8903.411 7489.981 180.00 4.01948 1.90
    2 2 0 2 2 o 8523.608 7489.981 180.00 4.01948 0.90
    0 4 0 1 1 o 66329.02 68907.09 180.00 3.97181 16.76
    0 4 0 1 2 o 67634.53 68907.09 180.00 3.97181 8.50
    2 0 1 1 1 o 12465.615 12056.311 0.00 3.94540 8.99
    2 0 1 1 2 o 13269.213 12056.311 0.00 3.94540 4.76
    2 1 1 1 1 o 64495.68 66745.34 0.00 3.82910 85.37
    2 1 1 1 2 o 66148.67 66745.34 0.00 3.82910 43.56
    1 3 1 1 1 o 117.605 116.724 0.00 3.80813 0.13
    1 3 1 1 2 o 107.568 116.724 0.00 3.80813 0.06
    1 3 1 2 1 o 6608.474 7001.513 -159.27 3.72979 4.33
    1 3 1 2 2 o 6320.681 7001.513 -159.27 3.72979 2.06
    1 5 0 2 1 o 28856.680 32608.801 0.00 3.71679 20.04
    1 5 0 2 2 o 27421.998 32608.801 0.00 3.71679 9.47
    2 3 0 2 1 o 816.307 961.649 0.00 3.68223 0.13
    2 3 0 2 2 o 842.283 961.649 0.00 3.68223 0.07
    2 3 0 1 1 o 28121.686 28888.742 0.00 3.60578 13.65
    2 3 0 1 2 o 28475.096 28888.742 0.00 3.60578 6.87
    2 2 1 1 1 o 1320.705 387.765 0.00 3.53356 1.44
    2 2 1 1 2 o 2304.408 387.765 0.00 3.53356 1.24
    0 6 0 2 1 o 7370.289 4311.823 0.00 3.42252 3.39
    0 6 0 2 2 o 6754.363 4311.823 0.00 3.42252 1.55
    1 4 1 2 1 o 32602.785 32327.764 176.75 3.36177 20.93
    1 4 1 2 2 o 35531.24 32327.764 176.75 3.36177 11.35
    2 0 1 2 1 o 2556.036 2574.981 -1.95 3.33614 0.64
    2 0 1 2 2 o 2169.747 2574.981 -1.95 3.33614 0.27
    2 4 0 2 1 o 824.798 991.346 0.00 3.32682 0.14
    2 4 0 2 2 o 835.438 991.346 0.00 3.32682 0.07
    2 1 1 2 1 o 26630.742 26277.791 6.17 3.29296 12.04
    2 1 1 2 2 o 27996.123 26277.791 6.17 3.29296 6.30
    0 0 2 1 1 o 160954.38 161505.45 180.00 3.29793 40.36
    0 0 2 1 2 o 165724.50 161505.45 180.00 3.29793 20.67
    1 4 1 1 1 o 1939.432 2083.463 0.00 3.21595 1.46
    0 5 1 2 1 o 839.850 867.934 136.13 3.21538 0.38
    1 4 1 1 2 o 1875.389 2083.463 0.00 3.21595 0.70
    0 5 1 2 2 o 805.613 867.934 136.13 3.21538 0.18
    1 6 0 2 1 o 9012.522 8869.989 -180.00 3.18670 5.13
    1 6 0 2 2 o 9428.728 8869.989 -180.00 3.18670 2.67
    2 2 1 2 1 o 14097.125 13126.585 -172.33 3.17285 5.40
    2 2 1 2 2 o 13161.237 13126.585 -172.33 3.17285 2.51
    2 3 1 1 1 o 123385.85 124617.81 0.00 3.16388 100.00
    2 3 1 1 2 o 120996.66 124617.81 0.00 3.16388 48.76
    1 1 1 3 1 o 3192.129 3412.456 180.00 3.13562 29.54
    1 1 1 3 2 o 3019.724 3412.456 180.00 3.13562 13.94
    1 0 2 1 1 o 710.313 801.620 0.00 3.12719 0.33
    1 0 2 1 2 o 673.116 801.620 0.00 3.12719 0.16
    2 4 0 1 1 o 79348.68 78962.20 0.00 3.09127 27.52
    2 4 0 1 2 o 79762.05 78962.20 0.00 3.09127 13.76
    1 1 2 1 1 o 113.983 122.335 180.00 3.06831 0.10
    1 1 2 1 2 o 118.305 122.335 180.00 3.06831 0.05
    0 2 2 1 1 o 9145.904 9743.012 180.00 3.04586 3.59
    0 2 2 1 2 o 9165.456 9743.012 180.00 3.04586 1.79
    1 5 1 2 1 o 1527.235 1403.591 -4.37 3.01749 0.95
    1 5 1 2 2 o 1341.490 1403.591 -4.37 3.01749 0.42
    2 3 1 2 1 o 9108.113 8930.308 -173.03 2.99892 2.93
    2 5 0 2 1 o 16.078 15.304 -180.00 2.99214 0.00
    2 3 1 2 2 o 9314.148 8930.308 -173.03 2.99892 1.49
    2 5 0 2 2 o 11.078 15.304 -180.00 2.99214 0.00
    3 0 1 1 1 o -3.926 41.324 0.00 2.93849 0.00
    3 0 1 1 2 o -3.926 41.324 0.00 2.93849 0.00
    1 2 2 1 1 o 669.560 2045.860 0.00 2.90983 0.51
    1 2 2 1 2 o 1634.179 2045.860 0.00 2.90983 0.61
    3 1 0 2 1 o 1194.850 1820.885 0.00 2.88322 0.18
    3 1 1 1 1 o 14.764 23.269 180.00 2.88948 0.01
    3 1 0 2 2 o 1641.021 1820.885 0.00 2.88322 0.12
    3 1 1 1 2 o 15.142 23.269 180.00 2.88948 0.00
    0 5 1 1 1 o 20510.871 21228.926 0.00 2.86260 5.37
    0 5 1 1 2 o 21236.416 21228.926 0.00 2.86260 2.76
    3 2 0 2 1 o 24674.516 25253.791 180.00 2.80157 2.92
    2 4 1 1 1 o 25487.961 26179.029 180.00 2.79911 15.08
    2 4 1 2 1 o 959.130 996.195 -27.52 2.79737 0.28
    3 2 0 2 2 o 24268.412 25253.791 180.00 2.80157 1.43
    2 4 1 1 2 o 25277.686 26179.029 180.00 2.79911 7.43
    2 4 1 2 2 o 956.054 996.195 -27.52 2.79737 0.14
    1 7 0 2 1 o 6557.880 7506.589 180.00 2.78098 3.04
    1 7 0 2 2 o 6888.979 7506.589 180.00 2.78098 1.59
    3 2 1 1 1 o 1510.663 1878.286 0.00 2.75597 0.91
    3 2 1 1 2 o 1837.693 1878.286 0.00 2.75597 0.55
    1 5 1 1 1 o 2144.402 2174.897 180.00 2.74880 1.10
    1 5 1 1 2 o 2179.289 2174.897 180.00 2.74880 0.55
    2 0 2 1 1 o 67215.16 67817.07 0.00 2.74000 24.13
    2 0 2 1 2 o 64748.54 67817.07 0.00 2.74000 11.56
    1 6 1 2 1 o 23519.004 23311.303 0.14 2.71251 13.56
    1 6 1 2 2 o 25901.299 23311.303 0.14 2.71251 7.43
    2 1 2 1 1 o 15320.220 14254.659 180.00 2.70013 10.44
    2 6 0 2 1 o 362.754 376.602 180.00 2.69405 0.09
    2 1 2 1 2 o 13732.624 14254.659 180.00 2.70013 4.65
    1 3 2 1 1 o 228.016 239.730 0.00 2.69275 0.14
    2 6 0 2 2 o 353.734 376.602 180.00 2.69405 0.04
    1 3 2 1 2 o 228.300 239.730 0.00 2.69275 0.07
    3 3 0 2 1 o 19981.836 22977.256 -180.00 2.67965 1.77
    3 3 0 2 2 o 17121.285 22977.256 -180.00 2.67965 0.75
    2 5 0 1 1 o 23.871 64.982 180.00 2.66972 0.01
    2 5 0 1 2 o 1.102 64.982 180.00 2.66972 0.00
    0 6 0 1 1 o 105331.00 113239.23 180.00 2.64787 11.02
    0 6 0 1 2 o 101884.77 113239.23 180.00 2.64787 5.30
    2 2 2 1 1 o 12348.024 10288.616 0.00 2.59024 7.39
    2 5 1 2 1 o 893.766 742.523 -70.63 2.58947 0.25
    0 0 2 2 1 o 50652.45 40920.93 -179.55 2.58410 2.59
    2 2 2 1 2 o 12826.511 10288.616 0.00 2.59024 3.82
    2 5 1 2 2 o 925.718 742.523 -70.63 2.58947 0.13
    0 0 2 2 2 o 49327.17 40920.93 -179.55 2.58410 1.25
    3 3 1 1 1 o 3607.400 2867.537 180.00 2.56944 1.83
    0 8 0 2 1 o 41934.02 31677.785 180.00 2.56689 10.24
    3 3 1 1 2 o 4061.927 2867.537 180.00 2.56944 1.02
    0 8 0 2 2 o 43375.92 31677.785 180.00 2.56689 5.27
    0 7 1 2 1 o 6287.578 6242.848 23.74 2.55124 2.14
    0 7 1 2 2 o 6443.499 6242.848 23.74 2.55124 1.09
    0 4 2 1 1 o 114014.31 109092.92 0.00 2.53728 26.49
    3 4 0 2 1 o 21795.090 20524.711 0.00 2.53294 1.53
    0 4 2 1 2 o 116390.82 109092.92 0.00 2.53728 13.45
    3 4 0 2 2 o 21821.967 20524.711 0.00 2.53294 0.76
    3 1 1 2 1 o 815.789 800.610 -71.98 2.51790 0.21
    3 1 1 2 2 o 803.258 800.610 -71.98 2.51790 0.10
    0 2 2 2 1 o 5296.720 6541.996 10.97 2.50595 0.55
    0 2 2 2 2 o 4092.420 6541.996 10.97 2.50595 0.21
    2 5 1 1 1 o 5007.759 5409.634 180.00 2.47469 2.16
    2 5 1 1 2 o 6028.458 5409.634 180.00 2.47469 1.29
    3 2 1 2 1 o 1759.070 1445.553 18.45 2.46297 0.39
    1 8 0 2 1 o 2602.499 2139.949 0.00 2.46278 0.96
    1 1 2 2 1 o 4323.469 3450.563 -152.45 2.46012 0.87
    1 4 2 1 1 o 673.911 531.411 180.00 2.45702 0.30
    3 2 1 2 2 o 1817.589 1445.553 18.45 2.46297 0.20
    1 8 0 2 2 o 2677.117 2139.949 0.00 2.46278 0.49
    1 1 2 2 2 o 4170.174 3450.563 -152.45 2.46012 0.42
    4 0 0 1 1 o 77269.03 60979.80 0.00 2.46165 6.92
    1 4 2 1 2 o 598.317 531.411 180.00 2.45702 0.13
    1 7 1 2 1 o 2629.089 2572.777 144.89 2.44895 1.38
    4 0 0 1 2 o 77423.93 60979.80 0.00 2.46165 3.45
    1 7 1 2 2 o 2152.296 2572.777 144.89 2.44895 0.56
    2 7 0 2 1 o 3.468 2.677 180.00 2.43534 0.01
    2 3 2 1 1 o 22240.932 21728.971 180.00 2.43356 10.98
    2 7 0 2 2 o 4.396 2.677 180.00 2.43534 0.01
    2 3 2 1 2 o 22113.492 21728.971 180.00 2.43356 5.43
    4 1 0 1 1 o 37784.81 36801.54 180.00 2.43262 6.70
    4 1 0 1 2 o 37284.24 36801.54 180.00 2.43262 3.28
    1 2 2 2 1 o 861.315 856.537 25.41 2.40881 0.17
    1 2 2 2 2 o 533.290 856.537 25.41 2.40881 0.05
    2 6 1 2 1 o 4526.348 3972.396 -41.69 2.38896 1.26
    1 6 1 1 1 o 7117.883 5752.706 180.00 2.38414 2.57
    2 6 1 2 2 o 4856.901 3972.396 -41.69 2.38896 0.67
    3 3 1 2 1 o 6591.730 5381.797 -178.64 2.37890 1.20
    1 6 1 1 2 o 7152.982 5752.706 180.00 2.38414 1.28
    3 5 0 2 1 o 22202.875 18834.027 0.00 2.37552 1.43
    3 3 1 2 2 o 6088.622 5381.797 -178.64 2.37890 0.55
    3 5 0 2 2 o 18512.102 18834.027 0.00 2.37552 0.59
    3 4 1 1 1 o -1.560 4.061 180.00 2.36226 0.00
    3 4 1 1 2 o -1.560 4.061 180.00 2.36226 0.00
    4 2 0 1 1 o -41.095 122.756 0.00 2.35133 0.00
    4 2 0 1 2 o -41.095 122.756 0.00 2.35133 0.00
    2 6 0 1 1 o 16720.156 18821.633 0.00 2.33199 2.98
    1 3 2 2 1 o 11450.415 11810.488 -3.20 2.32999 2.22
    3 0 2 1 1 o 54.695 49.411 180.00 2.32641 0.01
    2 6 0 1 2 o 20976.691 18821.633 0.00 2.33199 1.86
    1 3 2 2 2 o 13144.579 11810.488 -3.20 2.32999 1.26
    3 0 2 1 2 o 53.112 49.411 180.00 2.32641 0.01
    0 4 2 2 1 o 2709.313 2705.147 -146.60 2.30819 0.29
    4 0 1 1 1 o 58840.14 56318.89 180.00 2.30627 10.74
    0 4 2 2 2 o 3046.361 2705.147 -146.60 2.30819 0.16
    3 1 2 1 1 o 278.768 243.431 180.00 2.30186 0.13
    4 0 1 1 2 o 65463.98 56318.89 180.00 2.30627 5.94
    3 1 2 1 2 o 280.614 243.431 180.00 2.30186 0.07
    4 1 1 1 1 o 17464.004 16494.342 180.00 2.28234 6.27
    4 1 1 1 2 o 17128.582 16494.342 180.00 2.28234 3.06
    3 4 1 2 1 o 4340.400 4228.143 170.76 2.27447 0.67
    3 4 1 2 2 o 3796.279 4228.143 170.76 2.27447 0.29
    2 4 2 1 1 o 77281.39 72416.87 180.00 2.25538 30.38
    2 4 2 1 2 o 76424.83 72416.87 180.00 2.25538 14.94
    3 2 2 1 1 o 3897.122 3649.659 0.00 2.23263 1.68
    4 3 0 1 1 o 46687.05 43082.14 180.00 2.23227 7.40
    1 4 2 2 1 o 1276.226 1181.947 -102.20 2.23161 0.25
    1 5 2 1 1 o 979.647 904.860 0.00 2.22881 0.34
    3 2 2 1 2 o 3884.186 3649.659 0.00 2.23263 0.83
    4 3 0 1 2 o 45731.92 43082.14 180.00 2.23227 3.60
    1 4 2 2 2 o 1242.431 1181.947 -102.20 2.23161 0.12
    2 0 2 2 1 o 13239.968 12927.606 -171.94 2.22406 1.19
    1 5 2 1 2 o 926.497 904.860 0.00 2.22881 0.16
    1 8 1 2 1 o 6032.567 5899.945 -162.52 2.22326 2.78
    2 0 2 2 2 o 12959.616 12927.606 -171.94 2.22406 0.58
    3 6 0 2 1 o 9561.248 9594.563 -180.00 2.21788 0.63
    1 8 1 2 2 o 5873.483 5899.945 -162.52 2.22326 1.34
    4 2 1 1 1 o 2639.974 2701.593 180.00 2.21481 0.89
    2 8 0 2 1 o 6738.605 6992.666 180.00 2.21306 1.21
    3 6 0 2 2 o 9188.892 9594.563 -180.00 2.21788 0.30
    2 1 2 2 1 o 9859.052 10418.102 -2.93 2.21113 1.74
    4 2 1 1 2 o 2517.280 2701.593 180.00 2.21481 0.42
    1 9 0 2 1 o 2465.439 2660.703 0.00 2.20763 0.73
    2 8 0 2 2 o 6478.270 6992.666 180.00 2.21306 0.58
    2 1 2 2 2 o 9778.728 10418.102 -2.93 2.21113 0.86
    2 7 1 2 1 o 8386.718 8868.000 7.65 2.20301 2.27
    1 9 0 2 2 o 2489.475 2660.703 0.00 2.20763 0.37
    2 6 1 1 1 o 1159.603 1332.535 180.00 2.19862 0.40
    2 7 1 2 2 o 7683.868 8868.000 7.65 2.20301 1.03
    2 6 1 1 2 o 899.116 1332.535 180.00 2.19862 0.16
    4 0 0 2 1 o 7.635 76.398 180.00 2.18405 0.01
    4 0 0 2 2 o 70.862 76.398 180.00 2.18405 0.00
    0 1 3 1 1 o 41237.88 41312.33 0.00 2.17786 8.13
    2 2 2 2 1 o 9491.760 9384.156 12.94 2.17365 1.60
    0 1 3 1 2 o 41527.70 41312.33 0.00 2.17786 4.07
    4 1 0 2 1 o 8227.069 8247.047 -180.00 2.17180 0.67
    2 2 2 2 2 o 8732.604 9384.156 12.94 2.17365 0.73
    4 1 0 2 2 o 7483.882 8247.047 -180.00 2.17180 0.30
    3 5 1 2 1 o 7606.018 7445.908 19.86 2.15843 1.04
    3 5 1 1 1 o 915.796 877.191 180.00 2.15736 0.30
    3 5 1 2 2 o 8269.611 7445.908 19.86 2.15843 0.56
    3 5 1 1 2 o 975.494 877.191 180.00 2.15736 0.16
    0 7 1 1 1 o 117252.23 103538.97 0.00 2.14611 15.60
    1 0 3 1 1 o 108.369 94.802 0.00 2.14578 0.02
    0 7 1 1 2 o 114718.00 103538.97 0.00 2.14611 7.59
    1 0 3 1 2 o 104.733 94.802 0.00 2.14578 0.01
    4 2 0 2 1 o 4851.609 4929.750 180.00 2.13626 0.34
    4 2 0 2 2 o 4994.601 4929.750 180.00 2.13626 0.17
    3 3 2 1 1 o 4960.020 4685.870 0.00 2.12995 1.84
    1 1 3 1 1 o 2395.998 2063.192 180.00 2.12647 0.91
    3 3 2 1 2 o 5463.244 4685.870 0.00 2.12995 1.01
    1 5 2 2 1 o 22084.525 19202.100 -172.22 2.12170 4.20
    1 1 3 1 2 o 2396.141 2063.192 180.00 2.12647 0.45
    1 5 2 2 2 o 21368.174 19202.100 -172.22 2.12170 2.02
    2 3 2 2 1 o 1078.383 1002.393 165.87 2.11521 0.17
    4 3 1 1 1 o 30410.416 28823.600 180.00 2.11446 9.35
    2 3 2 2 2 o 935.330 1002.393 165.87 2.11521 0.07
    4 3 1 1 2 o 26256.449 28823.600 180.00 2.11446 4.01
    1 7 1 1 1 o 4.415 7.777 0.00 2.09688 0.00
    4 4 0 1 1 o 35228.85 36841.28 180.00 2.09237 4.95
    1 7 1 1 2 o 7.433 7.777 0.00 2.09688 0.00
    0 9 1 2 1 o 8326.069 8175.991 -170.33 2.08731 2.03
    4 4 0 1 2 o 37827.86 36841.28 180.00 2.09237 2.64
    0 9 1 2 2 o 8419.801 8175.991 -170.33 2.08731 1.02
    4 3 0 2 1 o 8182.022 8139.000 0.00 2.08070 0.47
    4 3 0 2 2 o 7210.103 8139.000 0.00 2.08070 0.20
    2 5 2 1 1 o 415.024 485.556 180.00 2.07504 0.15
    1 2 3 1 1 o 682.505 816.067 0.00 2.07153 0.24
    2 5 2 1 2 o 397.146 485.556 180.00 2.07504 0.07
    3 7 0 2 1 o 6358.174 6981.119 -180.00 2.06671 0.45
    1 2 3 1 2 o 745.409 816.067 0.00 2.07153 0.13
    0 6 2 1 1 o 30461.139 32267.355 0.00 2.06473 4.06
    0 6 2 2 1 o 942.651 977.955 -128.53 2.06229 0.10
    3 7 0 2 2 o 6773.639 6981.119 -180.00 2.06671 0.24
    2 7 0 1 1 o 13955.656 14359.765 180.00 2.06114 1.82
    0 6 2 1 2 o 31647.176 32267.355 0.00 2.06473 2.10
    0 6 2 2 2 o 1006.945 977.955 -128.53 2.06229 0.05
    2 7 0 1 2 o 15569.053 14359.765 180.00 2.06114 1.01
    0 10 0 2 1 o 33709.250 28690.574 0.00 2.05351 4.93
    0 10 0 2 2 o 32415.813 28690.574 0.00 2.05351 2.36
    2 4 2 2 1 o 265.730 329.148 -167.79 2.04078 0.04
    3 6 1 2 1 o 3793.490 4055.379 13.03 2.03814 0.49
    2 4 2 2 2 o 330.060 329.148 -167.79 2.04078 0.03
    2 8 1 2 1 o 4550.164 4414.168 -174.43 2.03439 1.18
    3 6 1 2 2 o 4295.414 4055.379 13.03 2.03814 0.28
    0 3 3 1 1 o 70215.78 64156.99 0.00 2.03057 11.04
    1 9 1 2 1 o 1332.639 1216.632 -59.05 2.03017 0.54
    2 8 1 2 2 o 4854.438 4414.168 -174.43 2.03439 0.63
    0 3 3 1 2 o 71062.77 64156.99 0.00 2.03057 5.55
    1 9 1 2 2 o 1342.627 1216.632 -59.05 2.03017 0.27
    2 9 0 2 1 o 3440.602 3149.820 0.00 2.02239 0.56
    1 6 2 1 1 o 398.133 386.061 180.00 2.02078 0.10
    2 9 0 2 2 o 2689.847 3149.820 0.00 2.02239 0.22
    1 6 2 1 2 o 306.854 386.061 180.00 2.02078 0.04
    4 0 1 2 1 o 14720.864 17429.305 14.26 2.01179 1.10
    4 4 0 2 1 o -0.422 0.243 0.00 2.00974 0.00
    2 0 3 1 1 o 8405.345 8334.835 180.00 2.00753 1.47
    3 4 2 1 1 o 1.405 1.313 180.00 2.00740 0.00
    1 6 2 2 1 o 492.640 481.706 41.43 2.00712 0.10
    4 0 1 2 2 o 17928.980 17429.305 14.26 2.01179 0.66
    4 4 0 2 2 o 0.660 0.243 0.00 2.00974 0.00
    2 0 3 1 2 o 8463.489 8334.835 180.00 2.00753 0.74
    3 4 2 1 2 o 1.421 1.313 180.00 2.00740 0.00
    4 1 1 2 1 o 5003.290 4940.032 -10.31 2.00220 0.72
    1 6 2 2 2 o 487.828 481.706 41.43 2.00712 0.05
    1 10 0 2 1 o 267.662 274.884 0.00 1.99903 0.07
    4 1 1 2 2 o 4889.276 4940.032 -10.31 2.00220 0.35
    4 4 1 1 1 o 39858.74 38554.13 0.00 1.99442 10.74
    1 10 0 2 2 o 285.312 274.884 0.00 1.99903 0.04
    2 1 3 1 1 o 34907.852 32644.277 180.00 1.99170 11.76
    4 4 1 1 2 o 41671.99 38554.13 0.00 1.99442 5.58
    1 3 3 1 1 o 388.134 355.918 0.00 1.98873 0.13
    2 1 3 1 2 o 34542.516 32644.277 180.00 1.99170 5.78
    0 8 0 1 1 o 35758.96 34169.238 0.00 1.98590 1.93
    1 3 3 1 2 o 348.773 355.918 0.00 1.98873 0.06
    0 8 0 1 2 o 30265.920 34169.238 0.00 1.98590 0.81
    4 2 1 2 1 o 9638.157 9717.961 172.36 1.97425 1.26
    4 0 2 1 1 o 36165.89 35277.75 180.00 1.97270 5.55
    4 2 1 2 2 o 10131.121 9717.961 172.36 1.97425 0.66
    4 0 2 1 2 o 36819.47 35277.75 180.00 1.97270 2.81
    2 7 1 1 1 o 67205.02 64439.73 180.00 1.96732 16.06
    3 6 1 1 1 o 213.648 204.906 180.00 1.96707 0.06
    2 7 1 1 2 o 65396.80 64439.73 180.00 1.96732 7.77
    3 6 1 1 2 o 208.529 204.906 180.00 1.96707 0.03
    4 1 2 1 1 o 20788.486 19515.070 0.00 1.95767 6.25
    2 5 2 2 1 o 288.976 273.191 16.66 1.95571 0.04
    4 1 2 1 2 o 18429.574 19515.070 0.00 1.95767 2.75
    2 5 2 2 2 o 231.908 273.191 16.66 1.95571 0.02
    2 2 3 1 1 o 15.055 47.960 0.00 1.94634 0.02
    4 5 0 1 1 o 728.874 1244.080 0.00 1.94598 0.09
    2 2 3 1 2 o -1.404 47.960 0.00 1.94634 0.01
    4 5 0 1 2 o 452.628 1244.080 0.00 1.94598 0.03
    4 3 1 2 1 o 285.007 402.070 -107.82 1.93015 0.04
    4 5 0 2 1 o 104.736 123.395 -180.00 1.92834 0.00
    3 8 0 2 1 o 4621.582 4386.089 0.00 1.92560 0.34
    4 3 1 2 2 o 431.645 402.070 -107.82 1.93015 0.03
    3 1 2 2 1 o 509.193 447.219 134.58 1.92433 0.07
    4 5 0 2 2 o 144.837 123.395 -180.00 1.92834 0.00
    3 8 0 2 2 o 5022.605 4386.089 0.00 1.92560 0.18
    2 2 0 3 1 o 4934.934 4370.277 180.00 1.92017 22.39
    3 1 2 2 2 o 493.908 447.219 134.58 1.92433 0.03
    3 7 1 2 1 o 6510.298 5986.736 -170.80 1.91896 0.83
    2 2 0 3 2 o 4305.391 4370.277 180.00 1.92017 9.78
    4 2 2 1 1 o 201.119 218.496 180.00 1.91455 0.07
    3 7 1 2 2 o 5523.382 5986.736 -170.80 1.91896 0.35
    4 2 2 1 2 o 157.987 218.496 180.00 1.91455 0.03
    2 6 2 1 1 o 16683.734 16532.994 180.00 1.90406 4.04
    3 2 2 2 1 o 3140.113 3005.854 -6.41 1.89947 0.40
    2 6 2 1 2 o 17124.061 16532.994 180.00 1.90406 2.06
    3 2 2 2 2 o 2622.845 3005.854 -6.41 1.89947 0.17
    1 7 2 2 1 o 9485.008 10750.141 3.13 1.89301 1.76
    1 7 2 2 2 o 9585.219 10750.141 3.13 1.89301 0.88
    1 4 3 1 1 o 101.280 112.101 180.00 1.88788 0.03
    5 0 1 1 1 o 353.782 383.618 0.00 1.88701 0.04
    2 3 3 1 1 o 47983.64 44978.80 180.00 1.87718 13.29
    3 5 2 1 1 o 77.245 72.366 0.00 1.87707 0.02
    2 9 1 2 1 o 9498.454 9012.486 170.26 1.88333 2.33
    1 4 3 1 2 o 118.185 112.101 180.00 1.88788 0.02
    5 0 1 1 2 o 408.959 383.618 0.00 1.88701 0.02
    2 3 3 1 2 o 45403.67 44978.80 180.00 1.87718 6.25
    3 5 2 1 2 o 72.892 72.366 0.00 1.87707 0.01
    2 9 1 2 2 o 9657.816 9012.486 170.26 1.88333 1.18
    5 1 1 1 1 o 771.883 748.817 180.00 1.87384 0.17
    4 4 1 2 1 o 1706.234 1671.484 -23.96 1.87310 0.16
    5 1 1 1 2 o 664.336 748.817 180.00 1.87384 0.07
    4 4 1 2 2 o 1427.537 1671.484 -23.96 1.87310 0.07
    1 8 1 1 1 o 440.455 565.241 0.00 1.86708 0.09
    4 5 1 1 1 o 47.523 80.691 0.00 1.86645 0.02
    2 6 2 2 1 o 772.524 1074.777 -157.04 1.86489 0.11
    1 10 1 2 1 o 18.927 27.058 13.20 1.86442 0.01
    1 8 1 1 2 o 406.690 565.241 0.00 1.86708 0.04
    4 5 1 1 2 o 45.996 80.691 0.00 1.86645 0.01
    2 6 2 2 2 o 875.163 1074.777 -157.04 1.86489 0.06
    3 3 2 2 1 o 3743.579 4541.954 22.14 1.86010 0.44
    1 10 1 2 2 o 22.559 27.058 13.20 1.86442 0.00
    2 10 0 2 1 o 14697.718 16543.699 0.00 1.85839 2.15
    3 3 2 2 2 o 3970.325 4541.954 22.14 1.86010 0.23
    4 3 2 1 1 o 22829.686 23463.955 0.00 1.84861 5.87
    2 10 0 2 2 o 14012.763 16543.699 0.00 1.85839 1.02
    4 3 2 1 2 o 23829.105 23463.955 0.00 1.84861 3.04
    2 8 0 1 2 o 36367.13 38839.43 180.00 1.84172 1.77
    2 8 0 1 1 o 42592.54 38839.43 180.00 1.84172 4.17
    4 6 0 2 1 o 454.425 406.982 0.00 1.84111 0.02
    1 7 2 1 1 o 564.096 613.714 180.00 1.83683 0.12
    4 6 0 2 2 o 373.067 406.982 0.00 1.84111 0.01
    5 2 1 1 1 o 112.392 129.084 0.00 1.83592 0.02
    3 0 3 1 1 o -22.316 168.268 180.00 1.82666 0.00
    1 7 2 1 2 o 330.551 613.714 180.00 1.83683 0.03
    5 2 1 1 2 o 62.869 129.084 0.00 1.83592 0.01
    3 0 3 1 2 o 21.927 168.268 180.00 1.82666 0.00
    1 11 0 2 1 o -21.107 244.942 0.00 1.82561 0.00
    0 8 2 2 1 o 2955.448 7768.827 -7.43 1.82112 0.30
    1 11 0 2 2 o 81.856 244.942 0.00 1.82561 0.01
    3 1 3 1 1 o 150.512 161.448 0.00 1.81471 0.04
    0 8 2 2 2 o 4629.076 7768.827 -7.43 1.82112 0.24
    3 1 3 1 2 o 190.580 161.448 0.00 1.81471 0.03
    3 4 2 2 1 o 7530.246 6528.863 -173.27 1.80888 0.81
    4 6 0 1 1 o 13643.849 13220.104 180.00 1.80289 1.38
    0 5 3 1 1 o 2838.358 2440.871 180.00 1.80799 0.31
    4 5 1 2 1 o 170.086 146.355 55.43 1.80668 0.01
    3 8 1 2 1 o 3027.059 2772.199 -176.02 1.80442 0.39
    3 4 2 2 2 o 7126.875 6528.863 -173.27 1.80888 0.38
    4 6 0 1 2 o 9898.026 13220.104 180.00 1.80289 0.50
    0 5 3 1 2 o 2599.064 2440.871 180.00 1.80799 0.14
    4 5 1 2 2 o 149.960 146.355 55.43 1.80668 0.01
    3 7 1 1 1 o 18.642 29.927 180.00 1.79621 0.00
    3 8 1 2 2 o 2414.157 2772.199 -176.02 1.80442 0.15
    3 7 1 1 2 o 23.582 29.927 180.00 1.79621 0.00
    2 4 3 1 1 o 7593.059 9299.933 0.00 1.79167 1.81
    3 9 0 2 1 o -4.497 4.186 0.00 1.79603 0.00
    2 4 3 1 2 o 4513.729 9299.933 0.00 1.79167 0.54
    3 9 0 2 2 o 0.394 4.186 0.00 1.79603 0.00
    3 2 3 1 1 o 5.146 43.922 0.00 1.78020 0.00
    1 8 2 2 1 o -13.962 231.614 -90.68 1.78280 0.00
    3 2 3 1 2 o 24.512 43.922 0.00 1.78020 0.00
    2 8 1 1 1 o 3308.048 4992.772 0.00 1.77387 0.61
    1 8 2 2 2 o 59.459 231.614 -90.68 1.78280 0.01
    1 5 3 1 1 o 2.369 8.412 0.00 1.77827 0.00
    5 3 1 1 1 o 30.183 74.985 0.00 1.77753 0.01
    2 8 1 1 2 o 4323.926 4992.772 0.00 1.77387 0.39
    1 5 3 1 2 o 5.436 8.412 0.00 1.77827 0.00
    5 3 1 1 2 o 51.842 74.985 0.00 1.77753 0.01
    4 4 2 1 1 o 29199.309 29909.564 0.00 1.76678 6.54
    2 7 2 2 1 o 935.637 1315.312 17.32 1.77230 0.13
    2 7 2 2 2 o 1262.658 1315.312 17.32 1.77230 0.08
    4 4 2 1 2 o 28035.342 29909.564 0.00 1.76678 3.12
    0 11 1 2 1 o 7028.976 10708.245 10.09 1.75579 1.20
    2 7 2 1 1 o 12382.582 13178.948 0.00 1.74786 2.33
    3 6 2 1 1 o 25.073 27.034 180.00 1.74768 0.01
    4 7 0 2 1 o 2889.159 3982.299 -180.00 1.75186 0.09
    0 11 1 2 2 o 7916.303 10708.245 10.09 1.75579 0.67
    2 7 2 1 2 o 12025.920 13178.948 0.00 1.74786 1.13
    3 5 2 2 1 o 3871.769 4256.174 -177.99 1.74884 0.39
    2 10 1 2 1 o 2017.048 2210.272 30.23 1.74877 0.46
    3 6 2 1 2 o 24.294 27.034 180.00 1.74768 0.00
    4 7 0 2 2 o 3790.466 3982.299 -180.00 1.75186 0.06
    3 5 2 2 2 o 3884.397 4256.174 -177.99 1.74884 0.19
    2 10 1 2 2 o 2012.957 2210.272 30.23 1.74877 0.23
    4 6 1 1 1 o 18613.592 18848.094 0.00 1.73909 3.58
    5 1 0 2 1 o 16.587 17.375 0.00 1.74095 0.00
    4 6 1 1 2 o 16796.281 18848.094 0.00 1.73909 1.60
    5 1 0 2 2 o 16.594 17.375 0.00 1.74095 0.00
    4 6 1 2 1 o 1629.340 1820.093 -11.96 1.73435 0.12
    3 3 3 1 1 o 31.123 857.604 0.00 1.72682 0.01
    4 6 1 2 2 o 625.769 1820.093 -11.96 1.73435 0.02
    3 3 3 1 2 o 0.355 857.604 0.00 1.72682 0.00
    5 2 0 2 1 o -35.199 2258.564 -180.00 1.72248 0.00
    1 11 1 2 1 o -3.913 304.788 -54.09 1.72137 0.00
    5 2 0 2 2 o 328.334 2258.564 -180.00 1.72248 0.01
    1 11 1 2 2 o 81.425 304.788 -54.09 1.72137 0.01
    0 1 3 2 1 o 1817.860 6313.775 -164.22 1.71670 0.08
    2 11 0 2 1 o 501.838 1712.624 -180.00 1.71663 0.07
    0 1 3 2 2 o 6194.227 6313.775 -164.22 1.71670 0.12
    2 11 0 2 2 o 1709.023 1712.624 -180.00 1.71663 0.11
    0 12 0 2 1 o 5515.795 4501.452 180.00 1.71126 0.53
    0 9 1 1 1 o 788.617 1043.318 0.00 1.70523 0.06
    5 4 1 1 1 o -0.029 0.546 0.00 1.70442 0.00
    0 12 0 2 2 o 4134.662 4501.452 180.00 1.71126 0.20
    0 8 2 1 1 o 24917.846 25308.859 180.00 1.70127 2.00
    0 9 1 1 2 o 1049.550 1043.318 0.00 1.70523 0.04
    5 4 1 1 2 o 0.717 0.546 0.00 1.70442 0.00
    2 5 3 1 1 o 4754.463 4017.021 0.00 1.69717 0.95
    0 8 2 1 2 o 30256.199 25308.859 180.00 1.70127 1.21
    2 5 3 1 2 o 3007.413 4017.021 0.00 1.69717 0.30
    3 9 1 2 1 o 344.572 286.289 -11.59 1.69651 0.04
    5 0 2 1 1 o 120.044 256.536 0.00 1.69081 0.01
    5 3 0 2 1 o 53.618 71.905 180.00 1.69296 0.00
    3 9 1 2 2 o 189.278 286.289 -11.59 1.69651 0.01
    5 0 2 1 2 o 256.367 256.536 0.00 1.69081 0.01
    5 3 0 2 2 o 21.629 71.905 180.00 1.69296 0.00
    5 1 2 1 1 o 223.110 186.073 180.00 1.68131 0.04
    1 9 1 1 1 o 155.361 123.542 180.00 1.68022 0.02
    1 1 3 2 1 o 180.367 122.779 125.37 1.68449 0.01
    3 6 2 2 1 o 6419.702 5269.460 1.27 1.68300 0.60
    5 1 2 1 2 o 221.005 186.073 180.00 1.68131 0.02
    1 8 2 1 1 o 148.235 129.257 180.00 1.67643 0.03
    1 9 1 1 2 o 136.513 123.542 180.00 1.68022 0.01
    2 8 2 2 1 o 4758.167 3980.821 9.26 1.68089 0.63
    4 5 2 1 1 o 4629.458 4203.210 180.00 1.67597 0.89
    1 1 3 2 2 o 155.229 122.779 125.37 1.68449 0.01
    1 12 0 2 1 o 1207.645 919.544 180.00 1.67934 0.20
    3 6 2 2 2 o 6893.400 5269.460 1.27 1.68300 0.32
    1 9 2 2 1 o 1480.120 1143.093 -178.73 1.67850 0.26
    3 10 0 2 1 o 600.698 466.931 0.00 1.67821 0.04
    1 8 2 1 2 o 129.838 129.257 180.00 1.67643 0.01
    2 8 2 2 2 o 4633.376 3980.821 9.26 1.68089 0.30
    4 5 2 1 2 o 4254.069 4203.210 180.00 1.67597 0.41
    1 12 0 2 2 o 956.039 919.544 180.00 1.67934 0.08
    1 9 2 2 2 o 1164.419 1143.093 -178.73 1.67850 0.10
    3 10 0 2 2 o 475.477 466.931 0.00 1.67821 0.02
    4 7 0 1 1 o 39785.18 36976.86 0.00 1.66862 3.35
    1 6 3 1 1 o 1058.149 978.830 0.00 1.66710 0.19
    0 3 3 2 1 o 11539.844 11170.601 3.00 1.67064 0.45
    4 7 0 1 2 o 37801.21 36976.86 0.00 1.66862 1.58
    4 0 2 2 1 o 819.577 758.813 173.50 1.66807 0.04
    1 6 3 1 2 o 921.248 978.830 0.00 1.66710 0.08
    1 2 3 2 1 o 5876.402 5468.888 -165.74 1.66774 0.46
    0 3 3 2 2 o 12021.122 11170.601 3.00 1.67064 0.24
    2 9 0 1 1 o 137.147 154.121 180.00 1.66167 0.01
    3 4 3 1 1 o 716.575 843.929 180.00 1.65956 0.15
    4 0 2 2 2 o 763.523 758.813 173.50 1.66807 0.02
    1 2 3 2 2 o 5368.604 5468.888 -165.74 1.66774 0.21
    4 8 0 2 1 o 353.317 365.981 180.00 1.66341 0.01
    4 1 2 2 1 o 6404.446 6991.997 12.45 1.66259 0.63
    2 9 0 1 2 o 122.766 154.121 180.00 1.66167 0.00
    3 4 3 1 2 o 645.881 843.929 180.00 1.65956 0.07
    4 8 0 2 2 o 305.631 365.981 180.00 1.66341 0.01
    4 7 1 2 1 o 482.550 573.024 -19.40 1.65913 0.03
    4 1 2 2 2 o 5878.806 6991.997 12.45 1.66259 0.29
    5 2 2 1 1 o 128.804 167.351 0.00 1.65376 0.02
    4 7 1 2 2 o 435.172 573.024 -19.40 1.65913 0.01
    5 2 2 1 2 o 176.180 167.351 0.00 1.65376 0.02
    5 4 0 2 1 o 3104.876 4114.463 0.00 1.65407 0.10
    0 0 4 1 1 o 73052.59 66748.77 0.00 1.64896 3.73
    3 8 1 1 1 o 457.965 403.995 180.00 1.64538 0.07
    5 4 0 2 2 o 4288.831 4114.463 0.00 1.65407 0.07
    5 1 1 2 1 o 2483.820 2362.803 -6.58 1.64986 0.22
    0 0 4 1 2 o 75438.25 66748.77 0.00 1.64896 1.91
    4 2 2 2 1 o 4064.293 3579.449 -5.71 1.64648 0.37
    3 8 1 1 2 o 484.743 403.995 180.00 1.64538 0.04
    5 1 1 2 2 o 2681.617 2362.803 -6.58 1.64986 0.12
    4 0 3 1 1 o 62703.95 51631.98 0.00 1.63980 6.62
    4 2 2 2 2 o 4079.376 3579.449 -5.71 1.64648 0.19
    6 0 0 1 1 o 5444.223 4431.418 180.00 1.64110 0.19
    1 3 3 2 1 o 2222.396 1813.307 -8.74 1.64090 0.17
    4 0 3 1 2 o 58309.60 51631.98 0.00 1.63980 3.06
    3 1 1 3 1 o 2174.051 1843.373 180.00 1.63752 13.39
    6 0 0 1 2 o 5124.208 4431.418 180.00 1.64110 0.09
    1 3 3 2 2 o 2087.217 1813.307 -8.74 1.64090 0.08
    4 1 3 1 1 o 9491.297 9198.472 0.00 1.63113 1.98
    5 2 1 2 1 o 173.245 156.484 29.94 1.63411 0.01
    3 1 1 3 2 o 2019.157 1843.373 180.00 1.63752 6.20
    6 1 0 1 1 o 10402.371 9798.705 0.00 1.63241 0.73
    4 1 3 1 2 o 8995.173 9198.472 0.00 1.63113 0.93
    1 0 4 1 1 o 569.702 577.888 180.00 1.62632 0.06
    5 2 1 2 2 o 157.702 156.484 29.94 1.63411 0.01
    2 11 1 2 1 o 7635.136 7825.929 -2.13 1.62911 1.57
    3 7 2 1 1 o 19.002 19.023 0.00 1.62456 0.00
    6 1 0 1 2 o 9320.674 9798.705 0.00 1.63241 0.33
    5 5 1 1 1 o 1986.201 2053.958 180.00 1.62246 0.32
    1 0 4 1 2 o 556.780 577.888 180.00 1.62632 0.03
    2 11 1 2 2 o 7858.607 7825.929 -2.13 1.62911 0.80
    3 7 2 1 2 o 18.131 19.023 0.00 1.62456 0.00
    5 5 1 1 2 o 2252.155 2053.958 180.00 1.62246 0.18
    1 1 4 1 1 o 1001.148 890.305 0.00 1.61786 0.20
    4 7 1 1 1 o 27752.385 24646.777 0.00 1.61766 4.44
    4 3 2 2 1 o 2281.837 2475.256 -159.25 1.62064 0.19
    0 2 4 1 1 o 3852.089 3562.649 0.00 1.61455 0.37
    1 1 4 1 2 o 942.174 890.305 0.00 1.61786 0.09
    4 7 1 1 2 o 25868.258 24646.777 0.00 1.61766 2.06
    4 3 2 2 2 o 2863.315 2475.256 -159.25 1.62064 0.12
    2 9 1 1 1 o 4415.953 4591.271 180.00 1.61132 0.62
    5 3 2 1 1 o 162.237 171.895 0.00 1.61070 0.03
    0 2 4 1 2 o 3364.541 3562.649 0.00 1.61455 0.16
    3 7 2 2 1 o 2948.740 2754.594 14.52 1.61400 0.26
    2 8 2 1 1 o 15717.531 16251.616 0.00 1.60797 2.37
    2 9 1 1 2 o 4489.454 4591.271 180.00 1.61132 0.32
    5 3 2 1 2 o 168.310 171.895 0.00 1.61070 0.02
    4 2 3 1 1 o 4105.342 4221.845 0.00 1.60594 0.81
    3 7 2 2 2 o 2561.330 2754.594 14.52 1.61400 0.11
    5 3 1 2 1 o 5591.299 5922.878 -173.68 1.60884 0.41
    2 8 2 1 2 o 14942.777 16251.616 0.00 1.60797 1.12
    5 5 0 2 1 o 19.301 20.080 0.00 1.60779 0.00
    0 10 2 2 1 o 11869.417 12201.007 -168.26 1.60769 1.07
    6 2 0 1 1 o 1015.247 1027.253 180.00 1.60716 0.07
    4 2 3 1 2 o 3716.737 4221.845 0.00 1.60594 0.36
    1 4 3 2 1 o 6817.523 6952.222 14.86 1.60542 0.53
    5 3 1 2 2 o 5672.452 5922.878 -173.68 1.60884 0.21
    2 6 3 1 1 o 2281.274 2576.028 0.00 1.59973 0.38
    5 5 0 2 2 o 17.770 20.080 0.00 1.60779 0.00
    0 10 2 2 2 o 11081.279 12201.007 -168.26 1.60769 0.50
    6 2 0 1 2 o 912.599 1027.253 180.00 1.60716 0.03
    2 0 3 2 1 o 1188.716 1352.689 -158.33 1.60260 0.05
    1 4 3 2 2 o 6027.119 6952.222 14.86 1.60542 0.23
    2 6 3 1 2 o 2955.193 2576.028 0.00 1.59973 0.25
    2 0 3 2 2 o 1234.844 1352.689 -158.33 1.60260 0.02
    2 1 3 2 1 o 6597.029 6688.396 -176.83 1.59774 0.50
    1 2 4 1 1 o 763.075 653.938 180.00 1.59327 0.14
    1 12 1 2 1 o 4647.658 4438.613 0.42 1.59714 1.19
    3 10 1 2 1 o 144.525 126.949 -98.79 1.59617 0.02
    2 1 3 2 2 o 7911.170 6688.396 -176.83 1.59774 0.30
    1 2 4 1 2 o 685.056 653.938 180.00 1.59327 0.06
    2 12 0 2 1 o 2200.182 1866.105 180.00 1.59335 0.26
    1 12 1 2 2 o 5191.307 4438.613 0.42 1.59714 0.66
    0 10 0 1 1 o 22425.529 21633.160 0.00 1.58872 0.72
    2 9 2 2 1 o 7808.482 6743.526 173.52 1.59263 0.99
    6 0 1 1 1 o 91285.14 79001.26 0.00 1.59255 6.35
    3 10 1 2 2 o 146.079 126.949 -98.79 1.59617 0.01
    2 12 0 2 2 o 1949.829 1866.105 180.00 1.59335 0.11
    0 10 0 1 2 o 24848.119 21633.160 0.00 1.58872 0.40
    2 9 2 2 2 o 6949.106 6743.526 173.52 1.59263 0.44
    0 5 3 2 1 o 168.818 163.788 -84.36 1.58864 0.01
    6 0 1 1 2 o 81226.63 79001.26 0.00 1.59255 2.81
    3 5 3 1 1 o 643.453 544.062 0.00 1.58363 0.12
    4 4 2 2 1 o 627.730 599.902 156.60 1.58643 0.05
    4 6 2 1 1 o 12643.813 10632.688 0.00 1.58194 2.06
    0 5 3 2 2 o 190.236 163.788 -84.36 1.58864 0.00
    6 1 1 1 1 o 3455.951 2971.091 0.00 1.58460 0.47
    3 5 3 1 2 o 648.566 544.062 0.00 1.58363 0.06
    2 2 3 2 1 o 2935.411 2454.447 35.99 1.58343 0.22
    4 8 1 2 1 o 5829.301 4874.005 -177.39 1.58342 0.39
    0 7 3 1 1 o 71963.49 60907.46 180.00 1.57916 5.28
    4 4 2 2 2 o 714.713 599.902 156.60 1.58643 0.03
    4 6 2 1 2 o 12176.176 10632.688 0.00 1.58194 0.98
    1 10 2 2 1 o 6.779 5.684 -44.12 1.58114 0.00
    6 1 1 1 2 o 3557.679 2971.091 0.00 1.58460 0.24
    2 2 3 2 2 o 2941.352 2454.447 35.99 1.58343 0.11
    4 8 1 2 2 o 5840.401 4874.005 -177.39 1.58342 0.19
    0 7 3 1 2 o 65423.99 60907.46 180.00 1.57916 2.39
    4 9 0 2 1 o 8288.877 7296.500 0.00 1.57774 0.29
    1 10 2 2 2 o 6.361 5.684 -44.12 1.58114 0.00
    5 4 1 2 1 o 673.310 621.182 -149.17 1.57535 0.04
    4 9 0 2 2 o 7524.813 7296.500 0.00 1.57774 0.13
    2 2 2 3 1 o 0.000 0.000 180.00 1.56781 0.00
    3 11 0 2 1 o 53.413 56.338 0.00 1.57161 0.00
    5 4 1 2 2 o 596.482 621.182 -149.17 1.57535 0.02
    4 3 3 1 1 o 29906.953 25752.590 0.00 1.56642 5.45
    2 2 2 3 2 o 0.000 0.000 180.00 1.56781 0.00
    2 0 4 1 1 o 63080.45 56605.66 180.00 1.56359 5.87
    3 11 0 2 2 o 67.466 56.338 0.00 1.57161 0.00
    6 3 0 1 1 o 54516.16 46391.40 0.00 1.56756 3.54
    4 3 3 1 2 o 27958.063 25752.590 0.00 1.56642 2.53
    2 0 4 1 2 o 56911.40 56605.66 180.00 1.56359 2.63
    6 3 0 1 2 o 52099.00 46391.40 0.00 1.56756 1.68
    1 7 3 1 1 o 2046.119 2062.731 0.00 1.55923 0.30
    1 5 3 2 1 o 2038.986 1831.493 163.83 1.56300 0.16
    6 2 1 1 1 o 4205.140 3993.558 0.00 1.56148 0.57
    2 3 3 2 1 o 3121.003 3044.746 8.06 1.56040 0.22
    2 1 4 1 1 o 2685.171 3047.125 0.00 1.55608 0.50
    5 4 2 1 1 o -0.022 0.265 0.00 1.55571 0.00
    1 7 3 1 2 o 1792.089 2062.731 0.00 1.55923 0.13
    1 5 3 2 2 o 1833.087 1831.493 163.83 1.56300 0.07
    1 3 4 1 1 o 666.764 787.187 0.00 1.55466 0.12
    6 2 1 1 2 o 3659.162 3993.558 0.00 1.56148 0.25
    2 3 3 2 2 o 2684.141 3044.746 8.06 1.56040 0.10
    2 1 4 1 2 o 2349.812 3047.125 0.00 1.55608 0.22
    5 6 0 2 1 o 3724.615 4231.000 -180.00 1.55618 0.09
    5 4 2 1 2 o -0.277 0.265 0.00 1.55571 0.00
    1 3 4 1 2 o 570.475 787.187 0.00 1.55466 0.05
    1 13 0 2 1 o 3843.807 4509.126 180.00 1.55442 0.54
    5 6 0 2 2 o 3208.857 4231.000 -180.00 1.55618 0.04
    1 13 0 2 2 o 3354.455 4509.126 180.00 1.55442 0.23
    4 8 0 1 1 o 13383.173 15158.332 0.00 1.54564 0.93
    4 8 0 1 2 o 13406.230 15158.332 0.00 1.54564 0.46
    4 5 2 2 1 o 12.367 13.295 -57.64 1.54546 0.00
    3 8 2 2 1 o 2572.708 2591.394 -169.01 1.54405 0.22
    4 5 2 2 2 o 11.326 13.295 -57.64 1.54546 0.00
    1 9 2 1 1 o 13.129 10.978 180.00 1.53724 0.00
    5 6 1 1 1 o 367.008 293.588 180.00 1.53671 0.05
    3 8 2 2 2 o 2307.989 2591.394 -169.01 1.54405 0.10
    2 2 4 1 1 o 1628.932 1106.074 180.00 1.53416 0.29
    1 9 2 1 2 o 16.295 10.978 180.00 1.53724 0.00
    5 6 1 1 2 o 412.214 293.588 180.00 1.53671 0.03
    5 5 1 2 1 o 19849.467 13932.014 8.15 1.53522 1.09
    2 2 4 1 2 o 1388.401 1106.074 180.00 1.53416 0.12
    5 5 1 2 2 o 17295.254 13932.014 8.15 1.53522 0.47
    1 10 1 1 1 o 561.243 529.947 180.00 1.52589 0.07
    2 4 3 2 1 o 610.439 473.848 127.45 1.52979 0.04
    6 3 1 1 1 o 3408.694 3120.206 0.00 1.52508 0.44
    0 4 4 1 1 o 57601.38 51554.87 180.00 1.52293 4.50
    2 4 3 2 2 o 500.576 473.848 127.45 1.52979 0.02
    1 10 1 1 2 o 583.708 529.947 180.00 1.52589 0.03
    6 3 1 1 2 o 3354.634 3120.206 0.00 1.52508 0.22
    0 4 4 1 2 o 52760.39 51554.87 180.00 1.52293 2.05
    2 12 1 2 1 o 4187.995 3736.238 -179.59 1.52263 0.78
    6 4 0 1 1 o 3046.210 2867.169 0.00 1.51673 0.19
    4 4 3 1 1 o 33485.656 30872.949 180.00 1.51570 5.49
    2 12 1 2 2 o 3763.156 3736.238 -179.59 1.52263 0.35
    3 9 1 1 1 o 133.327 120.313 0.00 1.51320 0.02
    6 4 0 1 2 o 3191.653 2867.169 0.00 1.51673 0.10
    2 10 0 1 1 o 45869.13 41184.59 180.00 1.51195 2.72
    4 4 3 1 2 o 34237.203 30872.949 180.00 1.51570 2.79
    1 6 3 2 1 o 6594.170 5945.622 -172.96 1.51546 0.50
    3 8 2 1 1 o 1992.440 1843.869 180.00 1.51042 0.27
    3 9 1 1 2 o 127.140 120.313 0.00 1.51320 0.01
    2 10 0 1 2 o 42751.73 41184.59 180.00 1.51195 1.26
    1 6 3 2 2 o 6720.134 5945.622 -172.96 1.51546 0.26
    0 13 1 2 1 o 4147.352 3814.556 175.67 1.51064 0.51
    3 8 2 1 2 o 1911.709 1843.869 180.00 1.51042 0.13
    4 9 1 2 1 o 2451.007 2351.570 -170.23 1.50899 0.16
    1 4 4 1 1 o 955.226 883.513 0.00 1.50504 0.15
    2 10 2 2 1 o 7002.898 6719.732 -172.86 1.50875 0.86
    4 8 1 1 1 o 20159.326 18626.510 180.00 1.50487 2.66
    2 7 3 1 1 o 66477.61 60879.70 0.00 1.50370 9.14
    3 6 3 1 1 o 633.659 580.797 0.00 1.50359 0.10
    0 13 1 2 2 o 3878.529 3814.556 175.67 1.51064 0.24
    4 9 1 2 2 o 2532.207 2351.570 -170.23 1.50899 0.08
    1 4 4 1 2 o 922.698 883.513 0.00 1.50504 0.07
    2 10 2 2 2 o 7333.430 6719.732 -172.86 1.50875 0.45
    4 8 1 1 2 o 19424.967 18626.510 180.00 1.50487 1.27
    2 7 3 1 2 o 62673.75 60879.70 0.00 1.50370 4.28
    3 11 1 2 1 o 61.631 54.411 1.35 1.50363 0.01
    3 6 3 1 2 o 595.380 580.797 0.00 1.50359 0.05
    2 3 4 1 1 o 13879.894 13646.082 0.00 1.49960 2.23
    5 7 0 2 1 o 561.204 542.185 180.00 1.50115 0.01
    3 11 1 2 2 o 57.529 54.411 1.35 1.50363 0.00
    2 3 4 1 2 o 11835.647 13646.082 0.00 1.49960 0.95
    4 6 2 2 1 o 628.626 606.586 140.36 1.49946 0.04
    5 7 0 2 2 o 488.663 542.185 180.00 1.50115 0.00
    5 5 2 1 1 o 201.042 260.358 0.00 1.49264 0.03
    4 10 0 2 1 o 153.172 180.524 0.00 1.49607 0.01
    4 6 2 2 2 o 529.012 606.586 140.36 1.49946 0.02
    2 5 3 2 1 o 39.260 54.274 -2.08 1.49296 0.00
    5 5 2 1 2 o 263.286 260.358 0.00 1.49264 0.02
    4 7 2 1 1 o 35352.27 34958.746 180.00 1.48889 4.86
    4 10 0 2 2 o 123.279 180.524 0.00 1.49607 0.00
    1 11 2 2 1 o 919.050 1107.039 -167.90 1.49105 0.14
    5 6 1 2 1 o 189.142 200.870 -23.49 1.49010 0.01
    2 5 3 2 2 o 56.124 54.274 -2.08 1.49296 0.00
    4 7 2 1 2 o 33818.609 34958.746 180.00 1.48889 2.31
    1 13 1 2 1 o 507.972 478.205 175.47 1.48855 0.11
    2 9 2 1 1 o 143.139 154.137 0.00 1.48395 0.02
    1 11 2 2 2 o 1107.885 1107.039 -167.90 1.49105 0.08
    5 6 1 2 2 o 191.994 200.870 -23.49 1.49010 0.00
    0 7 3 2 1 o 4072.111 4195.579 -166.43 1.48553 0.16
    2 13 0 2 1 o 885.385 910.956 0.00 1.48548 0.09
    1 13 1 2 2 o 471.120 478.205 175.47 1.48855 0.05
    2 9 2 1 2 o 126.366 154.137 0.00 1.48395 0.01
    0 7 3 2 2 o 3127.009 4195.579 -166.43 1.48553 0.06
    2 13 0 2 2 o 673.573 910.956 0.00 1.48548 0.03
    6 4 1 1 1 o 44637.48 41765.06 180.00 1.47815 5.46
    3 1 3 2 1 o 39.232 37.841 164.37 1.47886 0.00
    6 4 1 1 2 o 45751.06 41765.06 180.00 1.47815 2.78
    2 10 1 1 1 o 13291.310 12312.023 0.00 1.47373 1.49
    3 0 4 1 1 o 871.470 824.328 0.00 1.47346 0.07
    3 12 0 2 1 o 1917.365 1814.358 180.00 1.47537 0.13
    3 1 3 2 2 o 41.194 37.841 164.37 1.47886 0.00
    3 9 2 2 1 o 253.595 232.642 -159.26 1.47480 0.02
    2 10 1 1 2 o 9545.928 12312.023 0.00 1.47373 0.53
    3 0 4 1 2 o 623.851 824.328 0.00 1.47346 0.03
    6 0 2 1 1 o 1143.109 1658.033 0.00 1.46924 0.08
    3 12 0 2 2 o 1689.852 1814.358 180.00 1.47537 0.06
    3 9 2 2 2 o 203.650 232.642 -159.26 1.47480 0.01
    3 1 4 1 1 o 51.032 85.672 180.00 1.46717 0.01
    5 0 3 1 1 o 1140.122 1893.261 180.00 1.46691 0.09
    6 0 2 1 2 o 1152.576 1658.033 0.00 1.46924 0.04
    3 2 3 2 1 o 824.246 1529.156 -163.28 1.46749 0.05
    3 1 4 1 2 o 85.694 85.672 180.00 1.46717 0.01
    5 0 3 1 2 o 1923.986 1893.261 180.00 1.46691 0.07
    0 14 0 2 1 o 560.817 1112.090 0.00 1.46679 0.04
    6 1 2 1 1 o 21535.520 20462.234 180.00 1.46300 2.86
    1 7 3 2 1 o 258.281 287.831 3.65 1.46450 0.02
    5 1 3 1 1 o 137.495 138.098 180.00 1.46070 0.02
    3 2 3 2 2 o 1561.383 1529.156 -163.28 1.46749 0.05
    0 14 0 2 2 o 1216.795 1112.090 0.00 1.46679 0.04
    6 1 2 1 2 o 20191.168 20462.234 180.00 1.46300 1.33
    6 5 0 1 1 o 11826.499 12140.207 180.00 1.45810 0.68
    1 8 3 1 1 o 1711.791 1782.112 180.00 1.45749 0.21
    1 7 3 2 2 o 279.565 287.831 3.65 1.46450 0.01
    4 5 3 1 1 o 1012.647 1055.669 180.00 1.45719 0.15
    5 1 3 1 2 o 132.502 138.098 180.00 1.46070 0.01
    2 4 4 1 1 o 31374.303 32008.539 0.00 1.45491 4.59
    6 5 0 1 2 o 11944.067 12140.207 180.00 1.45810 0.34
    1 8 3 1 2 o 1712.501 1782.112 180.00 1.45749 0.10
    4 5 3 1 2 o 998.656 1055.669 180.00 1.45719 0.07
    6 0 0 2 1 o 450.193 473.534 180.00 1.45603 0.01
    2 4 4 1 2 o 28351.607 32008.539 0.00 1.45491 2.06
    5 7 1 1 1 o 262.785 303.179 0.00 1.45100 0.03
    6 0 0 2 2 o 423.728 473.534 180.00 1.45603 0.00
    6 1 0 2 1 o 9630.030 10761.710 -180.00 1.45239 0.30
    3 2 4 1 1 o 2.631 4.577 180.00 1.44875 0.00
    2 6 3 2 1 o 487.131 529.396 151.99 1.45137 0.03
    1 5 4 1 1 o 431.333 664.595 0.00 1.44771 0.06
    5 7 1 1 2 o 200.531 303.179 0.00 1.45100 0.01
    4 7 2 2 1 o 1409.629 1715.463 10.86 1.45005 0.08
    3 3 3 2 1 o 1338.897 1976.895 14.81 1.44910 0.09
    6 1 0 2 2 o 6947.839 10761.710 -180.00 1.45239 0.11
    3 2 4 1 2 o 2.577 4.577 180.00 1.44875 0.00
    6 2 2 1 1 o 813.384 1203.190 0.00 1.44474 0.10
    2 6 3 2 2 o 326.349 529.396 151.99 1.45137 0.01
    1 5 4 1 2 o 437.995 664.595 0.00 1.44771 0.03
    1 14 0 2 1 o 921.265 1268.489 0.00 1.44655 0.11
    4 7 2 2 2 o 1240.868 1715.463 10.86 1.45005 0.04
    5 2 3 1 2 o 94.925 180.517 180.00 1.44252 0.01
    5 2 3 1 1 o 127.595 180.517 180.00 1.44252 0.02
    3 3 3 2 2 o 1368.000 1976.895 14.81 1.44910 0.04
    6 2 2 1 2 o 828.586 1203.190 0.00 1.44474 0.05
    5 8 0 2 1 o 3651.411 5509.259 0.00 1.44438 0.07
    5 1 2 2 1 o 16.916 26.097 145.32 1.44384 0.00
    1 14 0 2 2 o 847.270 1268.489 0.00 1.44655 0.05
    6 2 0 2 1 o 64.091 79.392 0.00 1.44161 0.00
    5 7 1 2 1 o 4410.878 5467.518 172.34 1.44157 0.19
    5 8 0 2 2 o 3939.511 5509.259 0.00 1.44438 0.04
    5 1 2 2 2 o 14.549 26.097 145.32 1.44384 0.00
    6 2 0 2 2 o 47.521 79.392 0.00 1.44161 0.00
    5 7 1 2 2 o 3319.966 5467.518 172.34 1.44157 0.07
    4 9 0 1 1 o 1087.392 1168.585 0.00 1.43453 0.06
    4 10 1 2 1 o 4994.584 6433.992 -0.87 1.43707 0.34
    0 10 2 1 1 o 47009.09 45712.03 180.00 1.43130 2.41
    4 9 0 1 2 o 1195.928 1168.585 0.00 1.43453 0.03
    4 10 1 2 2 o 6437.240 6433.992 -0.87 1.43707 0.21
    5 2 2 2 1 o 3490.685 3484.500 10.22 1.43325 0.23
    0 10 2 1 2 o 42089.32 45712.03 180.00 1.43130 1.07
    2 11 2 2 1 o 2523.819 2444.994 -9.17 1.42988 0.30
    5 2 2 2 2 o 3570.405 3484.500 10.22 1.43325 0.12
    5 6 2 1 1 o 525.449 713.570 180.00 1.42505 0.07
    2 13 1 2 1 o 3284.052 3517.519 -170.66 1.42767 0.55
    6 5 1 1 1 o 461.483 675.132 180.00 1.42373 0.05
    0 12 2 2 1 o 3334.969 3810.173 10.18 1.42677 0.26
    3 3 4 1 1 o 203.723 329.216 180.00 1.41954 0.03
    2 11 2 2 2 o 2048.492 2444.994 -9.17 1.42988 0.12
    3 7 3 1 1 o 179.381 268.917 180.00 1.42302 0.02
    5 6 2 1 2 o 427.931 713.570 180.00 1.42505 0.03
    3 4 3 2 1 o 1664.808 2413.455 -2.36 1.42449 0.10
    6 3 0 2 1 o 3899.441 5704.343 0.00 1.42417 0.10
    2 13 1 2 2 o 2403.878 3517.519 -170.66 1.42767 0.20
    6 5 1 1 2 o 378.975 675.132 180.00 1.42373 0.02
    0 12 2 2 2 o 2583.596 3810.173 10.18 1.42677 0.10
    3 3 4 1 2 o 338.177 329.216 180.00 1.41954 0.02
    3 7 3 1 2 o 164.832 268.917 180.00 1.42302 0.01
    3 4 3 2 2 o 1311.897 2413.455 -2.36 1.42449 0.04
    5 3 3 1 1 o 568.903 563.509 180.00 1.41368 0.08
    6 3 0 2 2 o 3006.827 5704.343 0.00 1.42417 0.04
    1 10 2 1 1 o 41.948 40.957 0.00 1.41641 0.00
    4 11 0 2 1 o 3929.002 6530.330 -180.00 1.41907 0.14
    6 3 2 1 1 o 43495.03 41331.31 180.00 1.41577 5.33
    3 12 1 2 1 o 669.201 1027.766 16.28 1.41870 0.08
    5 3 3 1 2 o 595.129 563.509 180.00 1.41368 0.04
    1 10 2 1 2 o 41.693 40.957 0.00 1.41641 0.00
    5 3 2 2 1 o 82.117 74.826 47.21 1.41611 0.01
    4 11 0 2 2 o 7262.211 6530.330 -180.00 1.41907 0.13
    6 3 2 1 2 o 43366.61 41331.31 180.00 1.41577 2.64
    3 12 1 2 2 o 1122.264 1027.766 16.28 1.41870 0.06
    2 8 3 1 1 o 8347.121 7811.125 180.00 1.41183 0.95
    0 11 1 1 1 o 64061.21 58919.32 180.00 1.41087 3.04
    5 3 2 2 2 o 76.483 74.826 47.21 1.41611 0.00
    1 8 3 2 1 o 3176.280 2884.562 15.79 1.41164 0.24
    2 8 3 1 2 o 7797.032 7811.125 180.00 1.41183 0.44
    0 11 1 1 2 o 58040.55 58919.32 180.00 1.41087 1.37
    3 9 2 1 1 o 334.728 354.375 180.00 1.40624 0.04
    1 8 3 2 2 o 2869.513 2884.562 15.79 1.41164 0.11
    1 12 2 2 1 o 30.069 30.240 88.17 1.40812 0.01
    3 10 2 2 1 o 12.887 12.792 73.56 1.40745 0.00
    4 8 2 1 1 o 14177.405 14304.671 180.00 1.39955 1.63
    2 7 3 2 1 o 2788.605 2881.282 -174.59 1.40642 0.18
    2 5 4 1 1 o 1047.519 1212.244 180.00 1.40293 0.13
    3 9 2 1 2 o 305.414 354.375 180.00 1.40624 0.02
    4 9 1 1 2 o 43.614 45.290 0.00 1.40176 0.00
    4 9 1 1 1 o 37.425 45.290 0.00 1.40176 0.01
    1 12 2 2 2 o 24.309 30.240 88.17 1.40812 0.00
    3 10 2 2 2 o 10.607 12.792 73.56 1.40745 0.00
    4 8 2 1 2 o 13696.486 14304.671 180.00 1.39955 0.78
    2 7 3 2 2 o 2509.967 2881.282 -174.59 1.40642 0.08
    0 6 4 1 1 o 21395.566 21478.223 180.00 1.39973 1.28
    2 5 4 1 2 o 1207.202 1212.244 180.00 1.40293 0.08
    4 8 2 2 1 o 1521.865 1496.117 11.95 1.39868 0.09
    6 0 1 2 1 o 6095.356 7082.113 8.60 1.40148 0.18
    6 1 1 2 1 o 108.895 111.077 171.93 1.39822 0.01
    6 0 1 2 2 o 6815.815 7082.113 8.60 1.40148 0.10
    4 6 3 1 1 o 14553.104 14412.398 180.00 1.39411 1.84
    6 4 0 2 1 o 386.759 423.498 0.00 1.40078 0.01
    3 10 1 1 1 o 35.209 36.974 180.00 1.39754 0.00
    6 4 0 2 2 o 390.556 423.498 0.00 1.40078 0.00
    1 11 1 1 1 o 466.091 494.828 0.00 1.39660 0.04
    0 6 4 1 2 o 20356.064 21478.223 180.00 1.39973 0.60
    4 8 2 2 2 o 1466.941 1496.117 11.95 1.39868 0.04
    6 6 0 1 1 o 1618.477 1624.918 0.00 1.39491 0.09
    6 1 1 2 2 o 111.744 111.077 171.93 1.39822 0.00
    3 5 3 2 1 o 5355.290 5275.495 -167.44 1.39461 0.31
    4 6 3 1 2 o 13142.845 14412.398 180.00 1.39411 0.83
    3 10 1 1 2 o 37.449 36.974 180.00 1.39754 0.00
    5 4 2 2 1 o 7658.285 7533.564 -177.24 1.39311 0.43
    1 11 1 1 2 o 500.910 494.828 0.00 1.39660 0.02
    1 14 1 2 1 o 5292.496 5228.830 175.39 1.39301 1.04
    6 6 0 1 2 o 1570.970 1624.918 0.00 1.39491 0.04
    3 5 3 2 2 o 5156.352 5275.495 -167.44 1.39461 0.15
    5 8 1 2 1 o 206.774 212.609 154.59 1.39108 0.01
    2 14 0 2 1 o 204.351 222.145 0.00 1.39049 0.02
    5 4 2 2 2 o 6237.150 7533.564 -177.24 1.39311 0.17
    1 14 1 2 2 o 4273.834 5228.830 175.39 1.39301 0.42
    6 2 1 2 1 o 1911.327 2538.645 -179.98 1.38860 0.11
    3 13 0 2 1 o 2709.078 3595.291 -180.00 1.38850 0.17
    5 8 1 2 2 o 153.992 212.609 154.59 1.39108 0.00
    5 9 0 2 1 o -0.088 0.213 180.00 1.38722 0.00
    2 14 0 2 2 o 157.212 222.145 0.00 1.39049 0.01
    2 11 0 1 1 o 6907.059 8744.035 0.00 1.38589 0.33
    1 6 4 1 1 o 121.130 152.908 0.00 1.38580 0.01
    6 2 1 2 2 o 2131.449 2538.645 -179.98 1.38860 0.06
    3 13 0 2 2 o 3022.378 3595.291 -180.00 1.38850 0.10
    3 4 4 1 1 o 649.540 729.320 180.00 1.38146 0.09
    5 9 0 2 2 o -0.042 0.213 180.00 1.38722 0.00
    2 11 0 1 2 o 7301.257 8744.035 0.00 1.38589 0.17
    1 6 4 1 2 o 127.932 152.908 0.00 1.38580 0.01
    3 4 4 1 2 o 707.194 729.320 180.00 1.38146 0.05
    5 4 3 1 1 o 69.720 71.923 0.00 1.37606 0.01
    6 4 2 1 1 o 4096.482 4231.329 180.00 1.37798 0.47
    0 9 3 1 1 o 1224.300 1295.021 180.00 1.37648 0.06
    5 4 3 1 2 o 75.354 71.923 0.00 1.37606 0.01
    7 0 1 1 1 o 353.655 364.243 180.00 1.37572 0.02
    0 9 3 2 1 o 5169.117 4884.770 10.92 1.37486 0.21
    6 4 2 1 2 o 4482.353 4231.329 180.00 1.37798 0.26
    2 10 2 1 1 o 35145.47 32850.117 0.00 1.37440 3.46
    4 0 4 1 1 o 24255.584 24526.668 0.00 1.37000 1.69
    6 3 1 2 1 o 243.464 229.290 45.51 1.37299 0.01
    0 9 3 1 2 o 1375.042 1295.021 180.00 1.37648 0.03
    6 5 0 2 1 o 207.408 207.178 0.00 1.37234 0.00
    7 0 1 1 2 o 372.079 364.243 180.00 1.37572 0.01
    0 9 3 2 2 o 5010.461 4884.770 10.92 1.37486 0.10
    5 8 1 1 1 o 14.110 17.736 0.00 1.36794 0.00
    2 10 2 1 2 o 34334.816 32850.117 0.00 1.37440 1.68
    7 1 1 1 1 o 18.688 17.473 0.00 1.37059 0.00
    4 0 4 1 2 o 20131.666 24526.668 0.00 1.37000 0.70
    6 3 1 2 2 o 232.096 229.290 45.51 1.37299 0.01
    6 5 0 2 2 o 183.274 207.178 0.00 1.37234 0.00
    4 11 1 2 1 o 502.048 635.837 24.18 1.36843 0.03
    4 1 4 1 1 o 7515.325 8088.238 180.00 1.36493 1.04
    5 8 1 1 2 o 16.865 17.736 0.00 1.36794 0.00
    7 1 1 1 2 o 12.958 17.473 0.00 1.37059 0.00
    5 5 2 2 1 o 41.452 43.746 -141.82 1.36513 0.00
    4 11 1 2 2 o 608.568 635.837 24.18 1.36843 0.02
    4 1 4 1 2 o 8222.245 8088.238 180.00 1.36493 0.57
    6 6 1 1 1 o 15824.688 16693.029 180.00 1.36473 1.65
    1 9 3 1 1 o 91.951 94.769 180.00 1.36323 0.01
    5 5 2 2 2 o 43.908 43.746 -141.82 1.36513 0.00
    6 6 1 1 2 o 17097.906 16693.029 180.00 1.36473 0.89
    3 6 3 2 1 o 3898.961 3690.893 -164.57 1.36052 0.22
    1 9 3 1 2 o 100.546 94.769 180.00 1.36323 0.01
    2 8 3 2 1 o 1189.496 1125.114 32.43 1.35941 0.08
    5 7 2 1 1 o 314.024 280.466 0.00 1.35591 0.03
    1 9 3 2 1 o 186.283 169.360 149.47 1.35814 0.01
    4 0 0 3 1 o 3252.004 2915.921 180.00 1.35776 3.20
    3 6 3 2 2 o 4148.873 3690.893 -164.57 1.36052 0.11
    2 12 2 2 1 o 2461.961 2180.198 13.45 1.35625 0.28
    2 11 1 1 1 o 37765.90 33684.965 0.00 1.35627 3.46
    2 8 3 2 2 o 1269.120 1125.114 32.43 1.35941 0.04
    5 7 2 1 2 o 314.705 280.466 0.00 1.35591 0.02
    7 2 1 1 1 o 22.947 20.464 180.00 1.35554 0.00
    1 9 3 2 2 o 187.128 169.360 149.47 1.35814 0.01
    4 0 0 3 2 o 3255.251 2915.921 180.00 1.35776 1.59
    4 2 4 1 1 o 636.941 586.985 0.00 1.35007 0.09
    2 12 2 2 2 o 2506.661 2180.198 13.45 1.35625 0.14
    2 11 1 1 2 o 38084.22 33684.965 0.00 1.35627 1.73
    4 0 3 2 1 o 10126.457 8855.488 -164.22 1.35260 0.29
    1 15 0 2 1 o 8751.428 7669.435 0.00 1.35250 0.88
    7 2 1 1 2 o 23.029 20.464 180.00 1.35554 0.00
    6 4 1 2 1 o 482.535 429.037 20.35 1.35200 0.02
    4 2 4 1 2 o 672.711 586.985 0.00 1.35007 0.04
    2 6 4 1 1 o 16871.576 14601.755 0.00 1.34638 1.93
    4 1 3 2 1 o 995.671 927.651 -160.71 1.34968 0.06
    4 0 3 2 2 o 9479.108 8855.488 -164.22 1.35260 0.14
    1 15 0 2 2 o 8216.086 7669.435 0.00 1.35250 0.41
    6 4 1 2 2 o 466.036 429.037 20.35 1.35200 0.01
    3 8 3 1 1 o 17.605 15.625 180.00 1.34442 0.00
    4 12 0 2 1 o 1799.274 1569.815 180.00 1.34703 0.07
    4 9 2 2 1 o 5862.688 5002.440 -165.51 1.34659 0.32
    4 1 3 2 2 o 1097.043 927.651 -160.71 1.34968 0.03
_pd_meas_2theta_range_min     4.9978
_pd_meas_2theta_range_max     70.00603
_pd_meas_2theta_range_inc     0.02021
_pd_meas_number_of_points     3217
_pd_meas_scan_method     step
_pd_meas_special_details     ?
_reflns_number_total     946
loop_
    _atom_type_symbol
    _atom_type_scat_Cromer_Mann_a1
    _atom_type_scat_Cromer_Mann_a2
    _atom_type_scat_Cromer_Mann_a3
    _atom_type_scat_Cromer_Mann_a4
    _atom_type_scat_Cromer_Mann_b1
    _atom_type_scat_Cromer_Mann_b2
    _atom_type_scat_Cromer_Mann_b3
    _atom_type_scat_Cromer_Mann_b4
    _atom_type_scat_Cromer_Mann_c
    _atom_type_scat_dispersion_real
    _atom_type_scat_dispersion_imag
    _atom_type_scat_source
    Cs 20.3892 3.56900 19.1062 0.31070 10.6620 24.3879 1.49530 213.904 3.33520
                                                                           0.000
                                                                           0.000
                                                      International_Tables_Vol_C
    C 2.31000 20.8439 1.02000 10.2075 1.58860 0.56870 0.86500 51.6512 0.21560
                                                                           0.000
                                                                           0.000
                                                      International_Tables_Vol_C
    H 0.49300 10.5109 0.32291 26.1257 0.14019 3.14236 0.04081 57.7997 0.00304
                                                                           0.000
                                                                           0.000
                                                      International_Tables_Vol_C
    O 3.04850 13.2771 2.28680 5.70110 1.54630 0.32390 0.86700 32.9089 0.25080
                                                                           0.000
                                                                           0.000
                                                      International_Tables_Vol_C
    Si 6.29150 2.43860 3.03530 32.3337 1.98910 0.67850 1.54100 81.6937 1.14070
                                                                           0.000
                                                                           0.000
                                                      International_Tables_Vol_C
_pd_calibration_special_details     ?
loop_
    _pd_phase_id
    _pd_phase_block_id
    _pd_phase_mass_%
    1 2017-01-02T15:08|RAMM016C_phase1|James_A._Kaduk|| 60.03(14)
    2 2017-01-02T15:08|RAMM016C_phase2|James_A._Kaduk|| 27.0(3)
    3 2017-01-02T15:08|RAMM016C_phase3|James_A._Kaduk|| 13.02(18)
_pd_proc_2theta_range_min     5.0418
_pd_proc_2theta_range_max     70.05003
_pd_proc_2theta_range_inc     0.02021
loop_
    _pd_proc_ls_weight
    _pd_proc_intensity_bkg_calc
    _pd_calc_intensity_total
    _pd_meas_counts_total
    . . . 7602.0
    . . . 7399.0
    . . . 7294.0
    . . . 6968.0
    . . . 7053.0
    . . . 6661.0
    . . . 6733.0
    . . . 6392.0
    . . . 6500.0
    . . . 6400.0
    . . . 6002.0
    . . . 6052.0
    . . . 5876.0
    . . . 5915.0
    . . . 5649.0
    . . . 5489.0
    . . . 5514.0
    . . . 5261.0
    . . . 5297.0
    . . . 5113.0
    . . . 5161.0
    . . . 4933.0
    . . . 4885.0
    . . . 4897.0
    . . . 4650.0
    . . . 4631.0
    . . . 4535.0
    . . . 4468.0
    . . . 4501.0
    . . . 4380.0
    . . . 4278.0
    . . . 4257.0
    . . . 4148.0
    . . . 4115.0
    . . . 3939.0
    . . . 4020.0
    . . . 3870.0
    . . . 3817.0
    . . . 3760.0
    . . . 3767.0
    . . . 3678.0
    . . . 3660.0
    . . . 3611.0
    . . . 3555.0
    . . . 3557.0
    . . . 3372.0
    . . . 3378.0
    . . . 3354.0
    . . . 3293.0
    . . . 3203.0
    . . . 3277.0
    . . . 3148.0
    . . . 3062.0
    . . . 2971.0
    . . . 3082.0
    . . . 3060.0
    . . . 3047.0
    . . . 3002.0
    . . . 2943.0
    . . . 2813.0
    . . . 2795.0
    . . . 2809.0
    . . . 2785.0
    . . . 2756.0
    . . . 2658.0
    . . . 2609.0
    . . . 2622.0
    . . . 2506.0
    . . . 2535.0
    . . . 2577.0
    . . . 2653.0
    . . . 2489.0
    . . . 2438.0
    . . . 2528.0
    . . . 2574.0
    . . . 2586.0
    . . . 2445.0
    . . . 2528.0
    . . . 2490.0
    . . . 2428.0
    . . . 2360.0
    . . . 2274.0
    . . . 2305.0
    . . . 2287.0
    . . . 2300.0
    . . . 2284.0
    . . . 2171.0
    . . . 2277.0
    . . . 2198.0
    . . . 2174.0
    . . . 2149.0
    . . . 2195.0
    . . . 2112.0
    . . . 2255.0
    . . . 2136.0
    . . . 2075.0
    . . . 2189.0
    . . . 2074.0
    . . . 2061.0
    . . . 2050.0
    . . . 2112.0
    . . . 1967.0
    . . . 1997.0
    . . . 2005.0
    . . . 1881.0
    . . . 1996.0
    . . . 1869.0
    . . . 1925.0
    . . . 1908.0
    . . . 1879.0
    . . . 1895.0
    . . . 1784.0
    . . . 1834.0
    . . . 1784.0
    . . . 1874.0
    . . . 1941.0
    . . . 1894.0
    . . . 1869.0
    . . . 1844.0
    . . . 1786.0
    . . . 1857.0
    . . . 1802.0
    . . . 1774.0
    . . . 1689.0
    . . . 1859.0
    . . . 1753.0
    . . . 1779.0
    . . . 1770.0
    . . . 1838.0
    . . . 1786.0
    . . . 1761.0
    . . . 1704.0
    . . . 1804.0
    . . . 1761.0
    . . . 1724.0
    . . . 1882.0
    . . . 1684.0
    . . . 1746.0
    . . . 1791.0
    . . . 1779.0
    . . . 1735.0
    . . . 1745.0
    . . . 1819.0
    . . . 1699.0
    . . . 1792.0
    . . . 1737.0
    . . . 1729.0
    . . . 1715.0
    . . . 1721.0
    . . . 1677.0
    . . . 1718.0
    . . . 1769.0
    . . . 1652.0
    . . . 1657.0
    . . . 1722.0
    . . . 1721.0
    . . . 1690.0
    . . . 1669.0
    . . . 1734.0
    . . . 1699.0
    . . . 1718.0
    . . . 1669.0
    . . . 1732.0
    . . . 1763.0
    . . . 1869.0
    . . . 1851.0
    . . . 1898.0
    . . . 1842.0
    . . . 1839.0
    . . . 1956.0
    . . . 2037.0
    . . . 2044.0
    . . . 2169.0
    . . . 2390.0
    . . . 2534.0
    . . . 2832.0
    . . . 3034.0
    . . . 3494.0
    . . . 3796.0
    . . . 4571.0
    . . . 5036.0
    . . . 5597.0
    . . . 5825.0
    . . . 5826.0
    . . . 5428.0
    . . . 4974.0
    . . . 4410.0
    . . . 3277.0
    . . . 2479.0
    . . . 2228.0
    . . . 2036.0
    . . . 1941.0
    . . . 1762.0
    . . . 1708.0
    . . . 1644.0
    . . . 1696.0
    . . . 1644.0
    . . . 1719.0
    . . . 1624.0
    . . . 1617.0
    . . . 1604.0
    . . . 1665.0
    . . . 1668.0
    . . . 1601.0
    . . . 1687.0
    . . . 1665.0
    . . . 1641.0
    . . . 1554.0
    . . . 1622.0
    . . . 1580.0
    . . . 1666.0
    . . . 1600.0
    . . . 1672.0
    . . . 1617.0
    . . . 1660.0
    . . . 1578.0
    . . . 1559.0
    . . . 1607.0
    . . . 1563.0
    . . . 1562.0
    . . . 1569.0
    . . . 1574.0
    . . . 1600.0
    . . . 1601.0
    . . . 1579.0
    . . . 1602.0
    . . . 1573.0
    . . . 1575.0
    . . . 1594.0
    . . . 1618.0
    . . . 1619.0
    . . . 1620.0
    . . . 1568.0
    . . . 1597.0
    . . . 1553.0
    . . . 1593.0
    . . . 1625.0
    . . . 1618.0
    . . . 1543.0
    . . . 1551.0
    . . . 1585.0
    . . . 1568.0
    . . . 1567.0
    . . . 1546.0
    . . . 1596.0
    . . . 1617.0
    . . . 1537.0
    . . . 1510.0
    . . . 1610.0
    . . . 1659.0
    . . . 1611.0
    . . . 1667.0
    . . . 1532.0
    . . . 1517.0
    . . . 1532.0
    . . . 1637.0
    . . . 1601.0
    . . . 1585.0
    . . . 1601.0
    . . . 1599.0
    . . . 1623.0
    . . . 1595.0
    . . . 1605.0
    . . . 1613.0
    . . . 1629.0
    . . . 1692.0
    . . . 1602.0
    . . . 1669.0
    . . . 1694.0
    . . . 1594.0
    . . . 1625.0
    . . . 1627.0
    . . . 1562.0
    . . . 1589.0
    . . . 1567.0
    . . . 1620.0
    . . . 1602.0
    . . . 1515.0
    . . . 1627.0
    . . . 1562.0
    . . . 1559.0
    . . . 1640.0
    . . . 1596.0
    . . . 1585.0
    . . . 1645.0
    . . . 1643.0
    . . . 1579.0
    . . . 1567.0
    . . . 1588.0
    . . . 1601.0
    . . . 1623.0
    . . . 1628.0
    . . . 1561.0
    . . . 1616.0
    . . . 1579.0
    . . . 1649.0
    . . . 1671.0
    . . . 1644.0
    . . . 1656.0
    . . . 1605.0
    . . . 1578.0
    . . . 1593.0
    . . . 1513.0
    . . . 1563.0
    . . . 1602.0
    . . . 1666.0
    . . . 1667.0
    . . . 1696.0
    . . . 1607.0
    . . . 1570.0
    . . . 1543.0
    . . . 1603.0
    . . . 1548.0
    . . . 1532.0
    . . . 1570.0
    . . . 1574.0
    . . . 1485.0
    . . . 1584.0
    . . . 1540.0
    . . . 1537.0
    . . . 1483.0
    . . . 1594.0
    . . . 1544.0
    . . . 1569.0
    . . . 1539.0
    . . . 1541.0
    . . . 1497.0
    . . . 1472.0
    . . . 1580.0
    . . . 1482.0
    . . . 1581.0
    . . . 1513.0
    . . . 1541.0
    . . . 1550.0
    . . . 1521.0
    . . . 1590.0
    . . . 1488.0
    . . . 1548.0
    . . . 1534.0
    . . . 1535.0
    . . . 1541.0
    . . . 1549.0
    . . . 1487.0
    . . . 1552.0
    . . . 1479.0
    . . . 1558.0
    . . . 1480.0
    . . . 1456.0
    . . . 1592.0
    . . . 1526.0
    . . . 1538.0
    . . . 1534.0
    . . . 1512.0
    . . . 1546.0
    . . . 1508.0
    . . . 1540.0
    . . . 1479.0
    . . . 1521.0
    . . . 1512.0
    . . . 1525.0
    . . . 1536.0
    . . . 1577.0
    . . . 1505.0
    . . . 1482.0
    . . . 1441.0
    . . . 1534.0
    . . . 1499.0
    . . . 1518.0
    . . . 1515.0
    . . . 1519.0
    . . . 1448.0
    . . . 1476.0
    . . . 1594.0
    . . . 1497.0
    . . . 1501.0
    . . . 1436.0
    . . . 1464.0
    . . . 1557.0
    . . . 1505.0
    . . . 1533.0
    . . . 1498.0
    . . . 1528.0
    . . . 1532.0
    . . . 1431.0
    . . . 1525.0
    . . . 1499.0
    . . . 1442.0
    . . . 1535.0
    . . . 1438.0
    . . . 1507.0
    . . . 1530.0
    . . . 1511.0
    . . . 1391.0
    . . . 1457.0
    . . . 1510.0
    . . . 1497.0
    0.000688 1533.59668 1536.47253 1454.0
    0.000668 1531.55261 1534.79285 1497.0
    0.000661 1529.51404 1533.19470 1514.0
    0.000691 1527.48108 1531.70105 1447.0
    0.000687 1525.45325 1530.34485 1456.0
    0.000670 1523.43066 1529.17651 1492.0
    0.000672 1521.41382 1528.27783 1489.0
    0.000655 1519.40222 1527.79504 1526.0
    0.000670 1517.39575 1528.00085 1492.0
    0.000639 1515.39502 1529.38232 1566.0
    0.000658 1513.39929 1532.72083 1519.0
    0.000652 1511.40894 1539.00012 1534.0
    0.000676 1509.42407 1548.72864 1480.0
    0.000706 1507.44446 1561.61719 1417.0
    0.000646 1505.46997 1577.22888 1547.0
    0.000642 1503.50098 1591.87488 1557.0
    0.000623 1501.53699 1603.97620 1604.0
    0.000627 1499.57861 1615.59338 1596.0
    0.000625 1497.62524 1626.50012 1600.0
    0.000601 1495.67712 1632.07605 1664.0
    0.000621 1493.73425 1624.95667 1611.0
    0.000630 1491.79663 1602.25171 1587.0
    0.000616 1489.86401 1572.14868 1623.0
    0.000645 1487.93689 1543.78467 1550.0
    0.000668 1486.01465 1522.57739 1498.0
    0.000664 1484.09766 1508.55823 1507.0
    0.000694 1482.18604 1499.45691 1441.0
    0.000679 1480.27917 1493.21313 1473.0
    0.000709 1478.37756 1488.52698 1411.0
    0.000708 1476.48132 1484.70581 1412.0
    0.000717 1474.58997 1481.40527 1395.0
    0.000685 1472.70361 1478.44775 1459.0
    0.000670 1470.82263 1475.73157 1492.0
    0.000708 1468.94653 1473.19104 1412.0
    0.000685 1467.07532 1470.78223 1459.0
    0.000666 1465.20947 1468.47559 1501.0
    0.000711 1463.34851 1466.24817 1406.0
    0.000711 1461.49243 1464.08435 1407.0
    0.000725 1459.64160 1461.97241 1379.0
    0.000726 1457.79578 1459.90308 1377.0
    0.000680 1455.95471 1457.86926 1471.0
    0.000706 1454.11890 1455.86609 1417.0
    0.000699 1452.28796 1453.88867 1431.0
    0.000693 1450.46191 1451.93396 1442.0
    0.000707 1448.64087 1449.99902 1415.0
    0.000666 1446.82471 1447.27454 1501.0
    0.000710 1445.01367 1445.42969 1409.0
    0.000721 1443.20728 1443.20166 1387.0
    0.000688 1441.40588 1441.40002 1453.0
    0.000678 1439.60950 1439.60352 1476.0
    0.000736 1437.81775 1437.81165 1358.0
    0.000655 1436.03088 1436.02466 1526.0
    0.000664 1434.24915 1434.24268 1506.0
    0.000660 1432.47205 1432.46533 1516.0
    0.000666 1430.69971 1430.69287 1502.0
    0.000703 1428.93250 1428.92554 1423.0
    0.000667 1427.16980 1427.16260 1500.0
    0.000707 1425.41211 1425.40466 1415.0
    0.000647 1423.65918 1423.65161 1546.0
    0.000666 1421.91101 1421.90332 1502.0
    0.000712 1420.16748 1420.15955 1404.0
    0.000672 1418.42883 1442.90979 1487.0
    0.000695 1416.69495 1455.37061 1438.0
    0.000706 1414.96570 1458.60522 1417.0
    0.000682 1413.24133 1462.87842 1467.0
    0.000712 1411.52161 1468.50305 1405.0
    0.000681 1409.80640 1475.92346 1469.0
    0.000692 1408.09619 1485.78088 1445.0
    0.000659 1406.39050 1499.04980 1517.0
    0.000631 1404.68933 1517.30896 1585.0
    0.000609 1402.99316 1543.59534 1643.0
    0.000588 1401.30139 1585.47192 1701.0
    0.000542 1399.61450 1663.05652 1846.0
    0.000514 1397.93201 1819.94666 1944.0
    0.000436 1396.25415 2119.60498 2295.0
    0.000376 1394.58118 2602.31860 2663.0
    0.0003216 1392.91248 3194.17969 3109.0
    0.0002761 1391.24841 3795.39355 3622.0
    0.0002444 1389.58911 4375.99414 4091.0
    0.0002240 1387.93420 4872.73779 4464.0
    0.0002198 1386.28381 5157.47266 4550.0
    0.0002279 1384.63818 4976.16211 4388.0
    0.0002522 1382.99695 4279.19727 3965.0
    0.0002997 1381.36011 3384.92358 3337.0
    0.000361 1379.72803 2584.95044 2769.0
    0.000446 1378.10034 2054.22168 2243.0
    0.000537 1376.47693 1768.67139 1861.0
    0.000590 1374.85840 1628.73425 1694.0
    0.000627 1373.24414 1556.97510 1596.0
    0.000656 1371.63416 1514.11072 1524.0
    0.000697 1370.02905 1484.68701 1434.0
    0.000689 1368.42810 1462.87964 1451.0
    0.000702 1366.83142 1446.03296 1424.0
    0.000738 1365.23950 1432.63489 1355.0
    0.000708 1363.65186 1421.71326 1413.0
    0.000743 1362.06848 1412.61938 1346.0
    0.000722 1360.48975 1404.90784 1385.0
    0.000707 1358.91516 1398.25732 1414.0
    0.000743 1357.34521 1392.43909 1346.0
    0.000719 1355.77930 1367.61316 1390.0
    0.000703 1354.21790 1364.83435 1422.0
    0.000754 1352.66089 1352.64648 1327.0
    0.000730 1351.10803 1351.09351 1370.0
    0.000772 1349.55957 1349.54492 1295.0
    0.000732 1348.01550 1348.00073 1367.0
    0.000731 1346.47571 1346.46069 1368.0
    0.000720 1344.94006 1344.92493 1389.0
    0.000707 1343.40894 1343.39368 1414.0
    0.000718 1341.88171 1341.86646 1392.0
    0.000725 1340.35889 1340.34338 1380.0
    0.000738 1338.84058 1338.82495 1355.0
    0.000745 1337.32617 1337.31042 1343.0
    0.000745 1335.81592 1335.80005 1343.0
    0.000694 1334.31030 1334.29419 1441.0
    0.000743 1332.80859 1332.79248 1346.0
    0.000737 1331.31091 1331.29468 1356.0
    0.000755 1329.81787 1329.80139 1324.0
    0.000748 1328.32874 1328.31226 1337.0
    0.000781 1326.84351 1326.82690 1281.0
    0.000755 1325.36292 1325.34619 1324.0
    0.000779 1323.88635 1323.86938 1284.0
    0.000745 1322.41370 1322.39661 1342.0
    0.000767 1320.94531 1320.92810 1303.0
    0.000727 1319.48108 1319.46375 1375.0
    0.000744 1318.02075 1318.00330 1344.0
    0.000750 1316.56482 1316.54724 1334.0
    0.000714 1315.11267 1315.09497 1401.0
    0.000755 1313.66492 1313.64709 1324.0
    0.000751 1312.22095 1312.20300 1331.0
    0.000725 1310.78101 1310.76294 1380.0
    0.000738 1309.34546 1309.32727 1355.0
    0.000752 1307.91357 1307.89526 1330.0
    0.000741 1306.48572 1306.46729 1349.0
    0.000696 1305.06226 1305.04370 1436.0
    0.000741 1303.64246 1303.62378 1350.0
    0.000729 1302.22656 1302.20776 1371.0
    0.000701 1300.81506 1300.79614 1426.0
    0.000745 1299.40723 1299.38818 1343.0
    0.000735 1298.00330 1297.98413 1360.0
    0.000752 1296.60364 1296.58435 1330.0
    0.000753 1295.20776 1295.18848 1328.0
    0.000750 1293.81567 1299.68372 1333.0
    0.000822 1292.42773 1298.97913 1216.0
    0.000746 1291.04370 1301.33582 1340.0
    0.000778 1289.66333 1301.26660 1285.0
    0.000745 1288.28711 1301.47021 1342.0
    0.000703 1286.91479 1302.02673 1423.0
    0.000740 1285.54602 1303.04822 1352.0
    0.000750 1284.18152 1307.40576 1333.0
    0.000705 1282.82080 1310.14746 1418.0
    0.000764 1281.46375 1315.51563 1309.0
    0.000737 1280.11060 1321.66125 1357.0
    0.000734 1278.76123 1331.52917 1363.0
    0.000714 1277.41589 1349.37390 1401.0
    0.000685 1276.07410 1384.32214 1460.0
    0.000667 1274.73621 1450.65808 1500.0
    0.000641 1273.40234 1561.84265 1561.0
    0.000579 1272.07202 1713.35693 1727.0
    0.000567 1270.74536 1875.11182 1765.0
    0.000534 1269.42273 2034.96814 1874.0
    0.000517 1268.10376 2157.61963 1935.0
    0.000496 1266.78833 2202.76929 2015.0
    0.000494 1265.47693 2125.39478 2025.0
    0.000527 1264.16919 1952.34106 1896.0
    0.000559 1262.86499 1754.36328 1789.0
    0.000622 1261.56470 1584.64502 1608.0
    0.000646 1260.26807 1476.57361 1548.0
    0.000657 1258.97498 1427.53418 1522.0
    0.000690 1257.68579 1421.22095 1449.0
    0.000679 1256.40027 1442.71448 1473.0
    0.000641 1255.11804 1482.52576 1561.0
    0.000645 1253.83984 1539.59338 1551.0
    0.000600 1252.56531 1600.22998 1666.0
    0.000580 1251.29407 1647.06958 1725.0
    0.000569 1250.02673 1681.07068 1756.0
    0.000526 1248.76294 1681.97742 1901.0
    0.000551 1247.50269 1634.87195 1816.0
    0.000589 1246.24622 1558.10608 1698.0
    0.000585 1244.99316 1474.10962 1708.0
    0.000653 1243.74365 1400.34363 1532.0
    0.000729 1242.49780 1342.87720 1372.0
    0.000735 1241.25549 1310.19348 1361.0
    0.000769 1240.01672 1287.43750 1300.0
    0.000764 1238.78162 1274.74365 1309.0
    0.000783 1237.54980 1266.00732 1277.0
    0.000779 1236.32178 1259.51172 1283.0
    0.000758 1235.09705 1254.39087 1319.0
    0.000772 1233.87585 1250.18774 1295.0
    0.000751 1232.65833 1247.98132 1332.0
    0.000807 1231.44409 1245.05017 1239.0
    0.000796 1230.23340 1243.16443 1257.0
    0.000778 1229.02625 1240.99548 1285.0
    0.000835 1227.82251 1239.09546 1198.0
    0.000759 1226.62219 1237.43652 1318.0
    0.000762 1225.42542 1236.00977 1313.0
    0.000831 1224.23206 1234.82300 1203.0
    0.000835 1223.04199 1233.90686 1198.0
    0.000822 1221.85535 1233.32654 1217.0
    0.000801 1220.67236 1233.22095 1249.0
    0.000801 1219.49243 1233.93774 1249.0
    0.000825 1218.31616 1236.36926 1212.0
    0.000821 1217.14319 1240.12317 1218.0
    0.000774 1215.97339 1252.91235 1292.0
    0.000789 1214.80725 1273.74609 1268.0
    0.000776 1213.64441 1303.70032 1288.0
    0.000806 1212.48474 1333.96484 1241.0
    0.000746 1211.32861 1361.97009 1340.0
    0.000801 1210.17554 1380.33020 1248.0
    0.000791 1209.02612 1378.57739 1264.0
    0.000732 1207.87976 1358.76160 1367.0
    0.000773 1206.73669 1327.26599 1293.0
    0.000829 1205.59717 1297.82800 1206.0
    0.000815 1204.46082 1276.14697 1227.0
    0.000808 1203.32751 1264.37793 1238.0
    0.000846 1202.19775 1258.99023 1182.0
    0.000819 1201.07117 1256.35339 1221.0
    0.000835 1199.94788 1251.66003 1198.0
    0.000790 1198.82776 1243.71289 1266.0
    0.000825 1197.71094 1234.64526 1212.0
    0.000830 1196.59729 1225.90771 1205.0
    0.000822 1195.48694 1218.96521 1216.0
    0.000861 1194.37964 1214.39685 1162.0
    0.000827 1193.27563 1211.78589 1209.0
    0.000820 1192.17493 1210.60583 1219.0
    0.000857 1191.07727 1210.55249 1167.0
    0.000822 1189.98267 1211.60461 1217.0
    0.000773 1188.89148 1213.06384 1293.0
    0.000827 1187.80334 1217.76038 1209.0
    0.000794 1186.71826 1225.96411 1260.0
    0.000746 1185.63647 1239.84668 1341.0
    0.000798 1184.55774 1262.00977 1253.0
    0.000766 1183.48193 1293.51343 1305.0
    0.000749 1182.40955 1344.22437 1335.0
    0.000732 1181.34021 1395.75818 1366.0
    0.000739 1180.27380 1444.90112 1354.0
    0.000721 1179.21069 1487.69373 1387.0
    0.000723 1178.15051 1510.82434 1383.0
    0.000722 1177.09351 1499.83142 1386.0
    0.000695 1176.03955 1457.17493 1438.0
    0.000740 1174.98853 1403.97974 1352.0
    0.000774 1173.94067 1352.01941 1292.0
    0.000762 1172.89587 1312.70227 1313.0
    0.000797 1171.85400 1291.93494 1254.0
    0.000764 1170.81531 1287.47815 1309.0
    0.000756 1169.77942 1298.89612 1323.0
    0.000722 1168.74670 1334.85608 1385.0
    0.000677 1167.71704 1420.55347 1477.0
    0.000602 1166.69006 1597.59583 1662.0
    0.000518 1165.66626 1897.30762 1929.0
    0.000456 1164.64563 2278.56934 2194.0
    0.000395 1163.62769 2671.98853 2531.0
    0.000380 1162.61267 3032.51245 2634.0
    0.000354 1161.60083 3209.13672 2822.0
    0.000359 1160.59180 3073.46802 2783.0
    0.000386 1159.58569 2681.36401 2592.0
    0.000437 1158.58252 2231.67627 2290.0
    0.000532 1157.58228 1819.22388 1881.0
    0.000599 1156.58496 1529.81104 1669.0
    0.000689 1155.59058 1368.81348 1451.0
    0.000743 1154.59900 1289.66968 1346.0
    0.000797 1153.61023 1250.16467 1255.0
    0.000797 1152.62463 1227.23096 1255.0
    0.000833 1151.64160 1209.92493 1201.0
    0.000799 1150.66174 1198.54712 1252.0
    0.000839 1149.68445 1189.76392 1192.0
    0.000856 1148.71008 1181.95032 1168.0
    0.000859 1147.73865 1176.29089 1164.0
    0.000898 1146.76990 1171.56470 1113.0
    0.000876 1145.80396 1167.54016 1141.0
    0.000877 1144.84106 1164.05408 1140.0
    0.000925 1143.88074 1160.98669 1081.0
    0.000831 1142.92322 1148.84705 1203.0
    0.000880 1141.96863 1147.26538 1136.0
    0.000876 1141.01672 1140.98730 1142.0
    0.000854 1140.06763 1140.03821 1171.0
    0.000880 1139.12134 1142.96118 1137.0
    0.000891 1138.17761 1142.47754 1122.0
    0.000846 1137.23682 1143.94080 1182.0
    0.000881 1136.29883 1143.87744 1135.0
    0.000903 1135.36353 1144.00024 1108.0
    0.000877 1134.43079 1144.36487 1140.0
    0.000846 1133.50098 1145.04883 1182.0
    0.000870 1132.57373 1146.16614 1149.0
    0.000827 1131.64917 1147.88611 1209.0
    0.000838 1130.72742 1150.47412 1193.0
    0.000864 1129.80835 1154.40271 1157.0
    0.000853 1128.89185 1160.73816 1173.0
    0.000858 1127.97815 1172.38306 1166.0
    0.000828 1127.06702 1196.57983 1208.0
    0.000806 1126.15857 1246.43372 1240.0
    0.000763 1125.25281 1336.13928 1310.0
    0.000706 1124.34973 1464.63269 1416.0
    0.000683 1123.44934 1598.03650 1464.0
    0.000605 1122.55139 1720.01697 1652.0
    0.000601 1121.65613 1791.87073 1665.0
    0.000609 1120.76355 1758.76270 1642.0
    0.000668 1119.87341 1642.52026 1496.0
    0.000692 1118.98596 1500.01685 1445.0
    0.000695 1118.10120 1364.06519 1439.0
    0.000738 1117.21887 1260.76233 1355.0
    0.000809 1116.33923 1198.79028 1236.0
    0.000835 1115.46216 1166.37756 1197.0
    0.000833 1114.58752 1149.80750 1200.0
    0.000870 1113.71545 1140.33423 1149.0
    0.000883 1112.84607 1133.98022 1132.0
    0.000885 1111.97913 1129.23401 1130.0
    0.000996 1111.11475 1125.48071 1004.0
    0.000877 1110.25293 1122.40344 1140.0
    0.000885 1109.39355 1119.80591 1130.0
    0.000826 1108.53662 1117.55969 1211.0
    0.000814 1107.68237 1115.57739 1228.0
    0.000805 1106.83057 1113.79688 1243.0
    0.000831 1105.98108 1112.17334 1203.0
    0.000828 1105.13428 1107.28198 1208.0
    0.000780 1104.28992 1106.20520 1282.0
    0.000818 1103.44788 1103.62927 1223.0
    0.000797 1102.60840 1102.81470 1255.0
    0.000802 1101.77136 1102.10791 1247.0
    0.000853 1100.93677 1101.32043 1173.0
    0.000861 1100.10461 1100.54492 1161.0
    0.000858 1099.27490 1099.78442 1166.0
    0.000837 1098.44763 1099.04297 1195.0
    0.000829 1097.62268 1098.32617 1207.0
    0.000897 1096.80017 1097.64258 1115.0
    0.000883 1095.98010 1097.00610 1133.0
    0.000866 1095.16235 1096.44128 1155.0
    0.000891 1094.34705 1096.06079 1122.0
    0.000907 1093.53418 1095.89832 1102.0
    0.000913 1092.72351 1096.34167 1095.0
    0.000905 1091.91528 1097.85657 1105.0
    0.000862 1091.10950 1101.04285 1160.0
    0.000897 1090.30603 1106.00073 1115.0
    0.000897 1089.50476 1111.54248 1115.0
    0.000876 1088.70605 1116.39563 1142.0
    0.000859 1087.90955 1119.13159 1164.0
    0.000910 1087.11536 1117.49463 1099.0
    0.000843 1086.32349 1112.06641 1186.0
    0.000906 1085.53406 1105.16418 1104.0
    0.000898 1084.74670 1098.24744 1114.0
    0.000951 1083.96179 1093.72363 1052.0
    0.000876 1083.17920 1089.79529 1142.0
    0.000912 1082.39868 1087.32263 1097.0
    0.000906 1081.62061 1086.41235 1104.0
    0.000903 1080.84485 1085.40833 1108.0
    0.000981 1080.07117 1085.07202 1019.0
    0.000973 1079.29993 1084.61230 1028.0
    0.000916 1078.53076 1084.40356 1092.0
    0.000910 1077.76392 1084.71924 1099.0
    0.000869 1076.99927 1085.27161 1151.0
    0.000904 1076.23682 1086.26257 1106.0
    0.000927 1075.47668 1087.69116 1079.0
    0.000967 1074.71875 1089.33398 1034.0
    0.000945 1073.96289 1090.75977 1058.0
    0.000914 1073.20935 1091.64685 1094.0
    0.000884 1072.45801 1091.93982 1131.0
    0.000905 1071.70874 1091.57959 1105.0
    0.000894 1070.96179 1091.70178 1119.0
    0.000887 1070.21692 1092.80396 1128.0
    0.000936 1069.47424 1095.84863 1068.0
    0.000897 1068.73376 1102.19751 1115.0
    0.000878 1067.99548 1113.65491 1139.0
    0.000924 1067.25916 1132.37390 1082.0
    0.000885 1066.52502 1160.10645 1130.0
    0.000954 1065.79309 1195.32288 1048.0
    0.000842 1065.06323 1236.24670 1187.0
    0.000818 1064.33557 1272.76721 1222.0
    0.000816 1063.60986 1299.10767 1225.0
    0.000813 1062.88635 1306.32385 1230.0
    0.000830 1062.16504 1289.15515 1205.0
    0.000844 1061.44556 1263.07764 1185.0
    0.000866 1060.72839 1233.21301 1155.0
    0.000881 1060.01318 1203.27844 1135.0
    0.000890 1059.30005 1176.00098 1123.0
    0.000922 1058.58911 1150.55969 1085.0
    0.000902 1057.88013 1129.17114 1109.0
    0.000913 1057.17310 1111.33228 1095.0
    0.000903 1056.46826 1097.12903 1107.0
    0.000902 1055.76550 1087.23413 1109.0
    0.000950 1055.06458 1080.96326 1053.0
    0.000921 1054.36584 1077.25000 1086.0
    0.000978 1053.66907 1075.54431 1023.0
    0.000956 1052.97437 1075.63806 1046.0
    0.000937 1052.28162 1077.89661 1067.0
    0.000870 1051.59082 1083.28613 1149.0
    0.000935 1050.90210 1092.88818 1070.0
    0.000949 1050.21533 1107.05518 1054.0
    0.000957 1049.53040 1125.42175 1045.0
    0.000917 1048.84778 1145.45776 1091.0
    0.000843 1048.16687 1161.01563 1186.0
    0.000910 1047.48792 1169.12366 1099.0
    0.000874 1046.81104 1163.79858 1144.0
    0.000898 1046.13611 1147.73987 1114.0
    0.000931 1045.46289 1125.43799 1074.0
    0.000866 1044.79187 1104.15662 1155.0
    0.000867 1044.12268 1086.71912 1154.0
    0.000877 1043.45544 1073.28149 1140.0
    0.000810 1042.79004 1065.26514 1234.0
    0.000852 1042.12671 1060.09082 1174.0
    0.000824 1041.46497 1057.28674 1213.0
    0.000829 1040.80554 1062.79358 1206.0
    0.000833 1040.14771 1062.50403 1201.0
    0.000876 1039.49182 1063.28528 1142.0
    0.000850 1038.83789 1068.70801 1177.0
    0.000934 1038.18579 1072.39661 1071.0
    0.000903 1037.53552 1079.19067 1108.0
    0.000840 1036.88721 1122.96143 1191.0
    0.000817 1036.24072 1151.55676 1224.0
    0.000804 1035.59607 1198.66663 1244.0
    0.000798 1034.95325 1280.21033 1253.0
    0.000756 1034.31213 1352.77966 1322.0
    0.000807 1033.67310 1416.83264 1239.0
    0.000742 1033.03577 1461.83801 1348.0
    0.000787 1032.40015 1458.49268 1270.0
    0.000752 1031.76648 1430.60645 1330.0
    0.000778 1031.13464 1405.03931 1285.0
    0.000767 1030.50439 1386.51172 1303.0
    0.000795 1029.87622 1394.85120 1258.0
    0.000695 1029.24963 1443.80835 1438.0
    0.000632 1028.62488 1553.73352 1583.0
    0.000559 1028.00195 1774.34241 1788.0
    0.000439 1027.38074 2197.62891 2276.0
    0.0003202 1026.76123 2938.91528 3123.0
    0.0002585 1026.14368 4039.01636 3869.0
    0.0002069 1025.52771 5300.37500 4834.0
    0.0001683 1024.91357 6466.71484 5943.0
    0.0001550 1024.30115 7286.11719 6452.0
    0.0001484 1023.69043 7274.01221 6738.0
    0.0001569 1023.08130 6468.43994 6374.0
    0.0001812 1022.47418 5370.23779 5519.0
    0.0002147 1021.86865 4210.22559 4657.0
    0.0002677 1021.26483 3182.05396 3736.0
    0.000355 1020.66272 2472.16821 2820.0
    0.000463 1020.06226 2084.32471 2159.0
    0.000519 1019.46344 1933.77295 1926.0
    0.000575 1018.86658 1919.01038 1739.0
    0.000567 1018.27112 1987.52686 1765.0
    0.000535 1017.67749 2137.95117 1869.0
    0.000505 1017.08551 2292.97876 1979.0
    0.000482 1016.49506 2306.75488 2076.0
    0.000492 1015.90643 2186.23462 2033.0
    0.000507 1015.31940 2012.53931 1972.0
    0.000558 1014.73395 1799.51526 1793.0
    0.000647 1014.15027 1586.34668 1546.0
    0.000729 1013.56818 1419.11572 1371.0
    0.000755 1012.98761 1307.07605 1324.0
    0.000852 1012.40881 1237.28589 1174.0
    0.000886 1011.83154 1194.64880 1129.0
    0.000912 1011.25592 1168.82690 1097.0
    0.000911 1010.68195 1167.05725 1098.0
    0.000860 1010.10950 1163.39185 1163.0
    0.000835 1009.53857 1168.04407 1198.0
    0.000805 1008.96954 1184.89587 1243.0
    0.000754 1008.40179 1202.34961 1327.0
    0.000810 1007.83569 1222.20935 1235.0
    0.000754 1007.27130 1246.31458 1327.0
    0.000762 1006.70831 1225.82056 1312.0
    0.000776 1006.14685 1221.69983 1288.0
    0.000826 1005.58722 1206.98401 1210.0
    0.000895 1005.02887 1193.33704 1117.0
    0.000827 1004.47217 1182.22278 1209.0
    0.000797 1003.91705 1186.16760 1255.0
    0.000750 1003.36328 1215.13013 1334.0
    0.000741 1002.81128 1288.62280 1350.0
    0.000624 1002.26074 1443.28125 1603.0
    0.000563 1001.71155 1717.37817 1777.0
    0.000468 1001.16412 2136.13965 2137.0
    0.000426 1000.61804 2594.80908 2350.0
    0.000376 1000.07336 2923.39551 2658.0
    0.000358 999.53046 3076.25806 2797.0
    0.000370 998.98889 2960.76294 2704.0
    0.000390 998.44879 2675.60107 2561.0
    0.000415 997.91022 2409.03394 2407.0
    0.000439 997.37311 2210.73926 2279.0
    0.000458 996.83734 2130.26025 2185.0
    0.000467 996.30334 2128.90967 2143.0
    0.000503 995.77051 2132.33398 1989.0
    0.000521 995.23926 2076.95093 1919.0
    0.000516 994.70953 1922.31042 1938.0
    0.000583 994.18109 1729.62915 1714.0
    0.000637 993.65405 1536.43665 1570.0
    0.000747 993.12866 1361.85559 1339.0
    0.000792 992.60455 1232.79956 1262.0
    0.000788 992.08185 1151.86121 1269.0
    0.000843 991.56073 1104.63281 1186.0
    0.000873 991.04077 1076.82202 1146.0
    0.000852 990.52234 1059.72205 1174.0
    0.000883 990.00543 1034.63477 1133.0
    0.000922 989.48969 1026.91589 1085.0
    0.000897 988.97546 1020.87708 1115.0
    0.000900 988.46271 1009.59027 1111.0
    0.000873 987.95111 1076.08838 1146.0
    0.000861 987.44110 1081.13965 1161.0
    0.000903 986.93237 1088.02539 1107.0
    0.000842 986.42505 1132.20740 1188.0
    0.000843 985.91907 1141.06885 1186.0
    0.000819 985.41437 1160.99231 1221.0
    0.000828 984.91095 1185.77905 1208.0
    0.000813 984.40912 1213.49585 1230.0
    0.000878 983.90851 1253.16748 1139.0
    0.000814 983.40918 1304.50562 1228.0
    0.000799 982.91132 1372.73999 1252.0
    0.000671 982.41461 1468.30322 1490.0
    0.000616 981.91925 1615.34265 1624.0
    0.000504 981.42535 1871.41443 1985.0
    0.000375 980.93262 2354.93311 2670.0
    0.0002826 980.44122 3249.17944 3538.0
    0.0002015 979.95117 4733.86475 4962.0
    0.0001554 979.46234 6789.43457 6436.0
    0.0001253 978.97473 8878.65527 7979.0
    0.0001069 978.48865 10278.54883 9351.0
    0.0001006 978.00372 10690.00000 9941.0
    0.0001074 977.52002 9846.26172 9313.0
    0.0001223 977.03766 8252.09277 8176.0
    0.0001485 976.55652 6505.03223 6732.0
    0.0001916 976.07654 4789.18652 5220.0
    0.0002812 975.59802 3407.85913 3556.0
    0.000378 975.12067 2493.30273 2646.0
    0.000508 974.64453 1957.04980 1970.0
    0.000608 974.16962 1671.33472 1646.0
    0.000714 973.69586 1502.57678 1401.0
    0.000763 973.22357 1397.49792 1310.0
    0.000778 972.75238 1331.53955 1285.0
    0.000856 972.28235 1279.16016 1168.0
    0.000863 971.81366 1240.04590 1159.0
    0.000842 971.34607 1210.51196 1188.0
    0.000838 970.87964 1188.19958 1193.0
    0.000891 970.41461 1171.57703 1122.0
    0.000827 969.95062 1159.66357 1209.0
    0.000876 969.48785 1081.38208 1142.0
    0.000921 969.02637 1084.48853 1086.0
    0.000951 968.56592 1090.61096 1051.0
    0.000942 968.10663 1065.82678 1062.0
    0.000957 967.64868 1084.31506 1045.0
    0.000970 967.19183 1109.89551 1031.0
    0.000951 966.73608 1146.68994 1051.0
    0.000853 966.28162 1200.73340 1173.0
    0.000791 965.82819 1280.03125 1264.0
    0.000698 965.37585 1390.56433 1432.0
    0.000654 964.92487 1541.95447 1528.0
    0.000561 964.47491 1760.10254 1781.0
    0.000468 964.02600 2042.71863 2139.0
    0.000430 963.57837 2330.85376 2327.0
    0.000410 963.13184 2609.41040 2438.0
    0.000366 962.68628 2952.18286 2730.0
    0.0003358 962.24207 3300.20679 2978.0
    0.0003333 961.79883 3371.95728 3000.0
    0.0003471 961.35675 3132.33789 2881.0
    0.000394 960.91571 2813.21973 2539.0
    0.000463 960.47577 2456.98828 2162.0
    0.000559 960.03705 2059.27979 1789.0
    0.000637 959.59924 1713.26794 1570.0
    0.000738 959.16260 1469.58728 1355.0
    0.000833 958.72711 1315.90515 1200.0
    0.000929 958.29260 1222.61731 1076.0
    0.000916 957.85913 1165.29773 1092.0
    0.000928 957.42688 1128.34631 1078.0
    0.000919 956.99561 1101.56287 1088.0
    0.000891 956.56537 1079.41284 1122.0
    0.000943 956.13623 1060.97961 1061.0
    0.000978 955.70813 1045.66125 1023.0
    0.001031 955.28094 1032.38342 970.0
    0.000975 954.85498 1021.09149 1026.0
    0.000976 954.42999 1022.72150 1025.0
    0.000999 954.00598 1016.49829 1001.0
    0.000996 953.58313 1011.85376 1004.0
    0.000974 953.16119 1013.83783 1027.0
    0.000944 952.74023 1012.13818 1059.0
    0.000904 952.32043 1009.08923 1106.0
    0.000944 951.90155 1009.80737 1059.0
    0.000969 951.48370 1011.78198 1032.0
    0.000953 951.06683 1014.04163 1049.0
    0.001015 950.65094 1007.21613 985.0
    0.000972 950.23608 1016.14154 1029.0
    0.000951 949.82220 1028.85999 1052.0
    0.000986 949.40930 1042.18787 1014.0
    0.000945 948.99744 1075.87891 1058.0
    0.000833 948.58649 1138.89343 1200.0
    0.000742 948.17645 1257.87146 1347.0
    0.000645 947.76752 1463.83203 1551.0
    0.000551 947.35944 1768.15674 1815.0
    0.000488 946.95233 2113.10156 2049.0
    0.000457 946.54620 2370.23999 2188.0
    0.000440 946.14105 2469.98682 2275.0
    0.000446 945.73676 2382.39868 2240.0
    0.000500 945.33350 2163.77686 1999.0
    0.000527 944.93115 1905.70459 1896.0
    0.000604 944.52972 1637.84924 1655.0
    0.000694 944.12927 1399.03650 1440.0
    0.000782 943.72968 1228.27063 1279.0
    0.000847 943.33099 1123.08508 1181.0
    0.000914 942.93335 1063.73010 1094.0
    0.000921 942.53650 1030.70386 1086.0
    0.001046 942.14063 1010.97870 956.0
    0.001012 941.74561 997.81360 988.0
    0.001020 941.35150 988.22784 980.0
    0.001052 940.95825 980.90479 951.0
    0.001058 940.56604 975.17188 945.0
    0.001053 940.17462 970.62323 950.0
    0.001050 939.78406 967.01068 952.0
    0.001052 939.39447 964.20679 951.0
    0.001029 939.00562 962.23444 972.0
    0.001025 938.61780 950.95068 976.0
    0.001049 938.23071 952.73022 953.0
    0.001028 937.84454 956.87506 973.0
    0.001011 937.45923 958.73053 989.0
    0.001022 937.07477 968.41162 978.0
    0.001016 936.69116 976.89819 984.0
    0.001026 936.30847 981.21283 975.0
    0.001066 935.92651 980.23792 938.0
    0.001017 935.54547 974.69043 983.0
    0.000997 935.16522 967.14948 1003.0
    0.001012 934.78583 959.01654 988.0
    0.001056 934.40723 951.07642 947.0
    0.000987 934.02954 944.73145 1013.0
    0.000977 933.65265 940.40253 1024.0
    0.000964 933.27655 937.68256 1037.0
    0.000966 932.90125 935.98999 1035.0
    0.000927 932.52679 934.85803 1079.0
    0.000952 932.15302 934.00745 1050.0
    0.000893 931.78027 933.30273 1120.0
    0.000918 931.40814 932.68311 1089.0
    0.000968 931.03687 933.21991 1033.0
    0.000968 930.66644 932.78467 1033.0
    0.000967 930.29669 932.39020 1034.0
    0.001064 929.92773 932.03143 940.0
    0.001025 929.55969 932.28479 976.0
    0.001053 929.19232 932.03821 950.0
    0.001049 928.82574 931.83044 953.0
    0.001026 928.45996 931.66479 975.0
    0.001043 928.09485 931.54651 959.0
    0.000995 927.73059 931.48340 1005.0
    0.001045 927.36707 931.48590 957.0
    0.001045 927.00427 931.56848 957.0
    0.001041 926.64227 931.56641 961.0
    0.001078 926.28094 931.88861 928.0
    0.001080 925.92035 932.37439 926.0
    0.001106 925.56061 932.98572 904.0
    0.001083 925.20154 933.99744 923.0
    0.001056 924.84320 935.44159 947.0
    0.001071 924.48566 937.55151 934.0
    0.001079 924.12872 940.76471 927.0
    0.001107 923.77252 945.88080 903.0
    0.001018 923.41718 954.22589 982.0
    0.000975 923.06238 967.71704 1026.0
    0.000979 922.70837 988.20349 1021.0
    0.000970 922.35510 1026.95764 1031.0
    0.000884 922.00244 1059.62903 1131.0
    0.000844 921.65051 1097.54480 1185.0
    0.000818 921.29938 1131.38123 1222.0
    0.000796 920.94879 1128.97900 1257.0
    0.000821 920.59894 1108.45569 1218.0
    0.000808 920.24982 1087.24939 1238.0
    0.000867 919.90137 1061.89258 1154.0
    0.000920 919.55353 1033.50110 1087.0
    0.000943 919.20648 1010.78699 1060.0
    0.001001 918.86005 997.29028 999.0
    0.001010 918.51422 991.00476 990.0
    0.000966 918.16913 990.16302 1035.0
    0.001091 917.82465 993.26001 917.0
    0.001001 917.48090 999.90137 999.0
    0.000982 917.13776 1009.60406 1018.0
    0.000980 916.79529 1023.30676 1020.0
    0.000962 916.45343 1042.50354 1039.0
    0.000981 916.11224 1069.92615 1019.0
    0.000984 915.77161 1111.01941 1016.0
    0.000884 915.43176 1175.53003 1131.0
    0.000837 915.09247 1279.36023 1195.0
    0.000727 914.75378 1444.11719 1375.0
    0.000598 914.41583 1685.93115 1671.0
    0.000482 914.07837 1990.49438 2076.0
    0.000432 913.74158 2346.70581 2316.0
    0.000378 913.40546 2729.02637 2648.0
    0.000368 913.06989 2918.72876 2721.0
    0.000353 912.73492 2793.30054 2834.0
    0.0003453 912.40063 2550.97021 2896.0
    0.000393 912.06683 2309.61157 2544.0
    0.000452 911.73370 2014.30896 2212.0
    0.000510 911.40125 1703.43518 1959.0
    0.000617 911.06927 1494.24194 1620.0
    0.000691 910.73792 1342.96045 1448.0
    0.000752 910.40717 1257.31323 1329.0
    0.000800 910.07697 1214.13245 1250.0
    0.000865 909.74744 1208.65308 1156.0
    0.000832 909.41840 1192.94983 1202.0
    0.000912 909.08990 1182.18506 1097.0
    0.000898 908.76208 1179.72327 1113.0
    0.000888 908.43475 1182.01990 1126.0
    0.000935 908.10797 1188.71875 1069.0
    0.000917 907.78186 1206.01074 1090.0
    0.000898 907.45624 1239.73816 1114.0
    0.000796 907.13116 1297.65613 1256.0
    0.000715 906.80664 1400.07361 1399.0
    0.000582 906.48267 1592.16821 1719.0
    0.000469 906.15924 1952.08765 2134.0
    0.000366 905.83643 2575.51196 2729.0
    0.0002946 905.51404 3513.14819 3395.0
    0.0002181 905.19226 4633.50293 4585.0
    0.0001869 904.87103 5559.05322 5350.0
    0.0001738 904.55029 6014.07715 5753.0
    0.0001753 904.23004 5980.17383 5704.0
    0.0001844 903.91040 5535.31445 5422.0
    0.0002051 903.59125 4809.10596 4876.0
    0.0002407 903.27258 3966.92749 4155.0
    0.0003107 902.95447 3149.56860 3219.0
    0.000374 902.63690 2448.69946 2677.0
    0.000507 902.31970 1923.80176 1973.0
    0.000596 902.00317 1582.45447 1677.0
    0.000707 901.68707 1376.56580 1414.0
    0.000824 901.37146 1253.23645 1213.0
    0.000855 901.05640 1176.48145 1169.0
    0.000865 900.74176 1124.25452 1156.0
    0.000888 900.42773 1086.48340 1126.0
    0.000896 900.11407 1057.58875 1116.0
    0.000875 899.80096 1035.25305 1143.0
    0.000974 899.48834 1017.45477 1027.0
    0.000942 899.17615 1003.04688 1062.0
    0.000939 898.86438 991.19836 1065.0
    0.000969 898.55322 981.44421 1032.0
    0.001013 898.24249 976.12012 987.0
    0.001002 897.93219 969.57965 998.0
    0.001046 897.62238 964.21686 956.0
    0.000981 897.31305 959.90137 1019.0
    0.000950 897.00409 958.01074 1053.0
    0.000959 896.69574 955.79639 1043.0
    0.000943 896.38776 954.74548 1060.0
    0.000982 896.08020 958.26428 1018.0
    0.001019 895.77313 955.17792 981.0
    0.000951 895.46649 964.03009 1052.0
    0.000987 895.16022 982.55536 1013.0
    0.000935 894.85455 1035.19995 1069.0
    0.000968 894.54919 1080.88489 1033.0
    0.000899 894.24426 1130.53662 1112.0
    0.000907 893.93988 1191.22412 1102.0
    0.000909 893.63586 1208.40405 1100.0
    0.000924 893.33221 1204.33215 1082.0
    0.000871 893.02905 1193.56372 1148.0
    0.000844 892.72632 1183.09985 1185.0
    0.000864 892.42401 1173.51721 1158.0
    0.000905 892.12207 1171.53076 1105.0
    0.000846 891.82050 1187.22156 1182.0
    0.000859 891.51947 1227.20410 1164.0
    0.000765 891.21881 1296.41687 1308.0
    0.000654 890.91846 1410.44067 1529.0
    0.000618 890.61859 1535.95288 1619.0
    0.000622 890.31909 1685.75293 1608.0
    0.000574 890.01996 1843.30701 1741.0
    0.000524 889.72131 1950.97754 1907.0
    0.000472 889.42303 2054.53516 2119.0
    0.000437 889.12506 2237.55811 2290.0
    0.000365 888.82758 2553.30957 2736.0
    0.0002775 888.53040 3101.95752 3603.0
    0.0002131 888.23358 4053.40967 4693.0
    0.0001624 887.93726 5529.04004 6157.0
    0.0001274 887.64124 7530.05176 7847.0
    0.0001070 887.34552 9666.13477 9343.0
    0.0000961 887.05029 11111.44141 10404.0
    0.0000939 886.75537 11362.54688 10649.0
    0.0000983 886.46075 10570.10059 10175.0
    0.0001096 886.16663 9310.42676 9122.0
    0.0001338 885.87280 7859.87744 7475.0
    0.0001691 885.57935 6273.45215 5914.0
    0.0002155 885.28625 4759.99902 4640.0
    0.0002745 884.99347 3638.18481 3643.0
    0.0003135 884.70099 2992.01904 3190.0
    0.0003413 884.40906 2806.43433 2930.0
    0.0003085 884.11731 3003.20898 3241.0
    0.0002808 883.82593 3452.46460 3561.0
    0.0002569 883.53491 4087.64575 3893.0
    0.0002392 883.24414 4655.73389 4180.0
    0.0002506 882.95386 4549.07275 3990.0
    0.0002681 882.66382 3995.52832 3730.0
    0.0002967 882.37408 3566.27710 3370.0
    0.0003473 882.08472 3182.06567 2879.0
    0.000425 881.79572 2625.24243 2351.0
    0.000527 881.50690 2082.72754 1899.0
    0.000625 881.21857 1704.67944 1601.0
    0.000739 880.93048 1483.97693 1354.0
    0.000780 880.64264 1362.53064 1282.0
    0.000861 880.35522 1292.31555 1162.0
    0.000900 880.06805 1255.67017 1111.0
    0.000878 879.78119 1240.78772 1139.0
    0.000831 879.49469 1245.92871 1203.0
    0.000789 879.20844 1238.36206 1268.0
    0.000728 878.92255 1330.11072 1373.0
    0.000640 878.63690 1514.52185 1562.0
    0.000493 878.35156 1813.84644 2028.0
    0.000419 878.06647 2303.94629 2389.0
    0.000353 877.78180 2878.26953 2835.0
    0.0003093 877.49731 3396.28491 3233.0
    0.0002726 877.21313 3626.96484 3668.0
    0.0002795 876.92926 3532.56689 3578.0
    0.0003084 876.64557 3235.82129 3243.0
    0.0003434 876.36230 2886.95117 2912.0
    0.000415 876.07928 2487.87573 2411.0
    0.000474 875.79645 2057.09399 2109.0
    0.000555 875.51398 1675.50732 1803.0
    0.000683 875.23175 1398.50635 1464.0
    0.000820 874.94971 1223.03198 1220.0
    0.000876 874.66809 1121.91626 1141.0
    0.001021 874.38666 1064.90942 979.0
    0.000976 874.10553 1030.98047 1025.0
    0.000986 873.82458 1008.65283 1014.0
    0.001022 873.54395 993.50305 978.0
    0.001071 873.26349 983.87933 934.0
    0.001029 872.98340 980.48419 972.0
    0.000961 872.70355 986.48413 1041.0
    0.000955 872.42389 1008.25177 1047.0
    0.000925 872.14453 1055.01208 1081.0
    0.000903 871.86536 1126.64722 1108.0
    0.000855 871.58636 1212.18774 1169.0
    0.000831 871.30780 1277.48486 1203.0
    0.000810 871.02936 1296.12463 1234.0
    0.000789 870.75116 1268.65454 1267.0
    0.000840 870.47327 1222.59106 1190.0
    0.000871 870.19550 1171.55322 1148.0
    0.000910 869.91797 1101.23193 1099.0
    0.001014 869.64075 1040.73767 986.0
    0.000968 869.36371 990.14740 1033.0
    0.001089 869.08691 956.56677 918.0
    0.001068 868.81030 933.01373 936.0
    0.001099 868.53387 928.46149 910.0
    0.001026 868.25781 933.19415 975.0
    0.001059 867.98187 944.07843 944.0
    0.001005 867.70612 958.50079 995.0
    0.001020 867.43060 973.04572 980.0
    0.000969 867.15533 978.68152 1032.0
    0.001028 866.88019 974.57294 973.0
    0.001044 866.60535 971.53363 958.0
    0.001032 866.33063 975.07178 969.0
    0.001042 866.05615 984.37878 960.0
    0.001030 865.78192 1003.40070 971.0
    0.000967 865.50781 1035.91187 1034.0
    0.000921 865.23389 1078.44556 1086.0
    0.000873 864.96021 1123.82239 1145.0
    0.000830 864.68671 1145.35327 1205.0
    0.000799 864.41339 1125.53223 1252.0
    0.000905 864.14026 1090.88123 1105.0
    0.000880 863.86731 1060.44421 1136.0
    0.000887 863.59454 1027.74719 1128.0
    0.000994 863.32202 986.28607 1006.0
    0.001057 863.04962 948.57550 946.0
    0.001038 862.77740 920.63715 963.0
    0.001103 862.50537 903.11493 907.0
    0.001095 862.23352 892.14935 913.0
    0.001199 861.96179 885.12848 834.0
    0.001185 861.69031 880.35571 844.0
    0.001255 861.41895 876.86047 797.0
    0.001179 861.14777 874.16992 848.0
    0.001164 860.87671 872.02228 859.0
    0.001220 860.60583 870.26849 820.0
    0.001261 860.33521 868.79639 793.0
    0.001096 860.06464 867.05560 912.0
    0.001151 859.79425 866.00232 869.0
    0.001183 859.52405 865.77350 845.0
    0.001215 859.25397 865.00684 823.0
    0.001142 858.98407 864.09436 876.0
    0.001160 858.71436 863.51263 862.0
    0.001266 858.44470 863.34869 790.0
    0.001232 858.17523 862.92877 812.0
    0.001130 857.90594 862.58685 885.0
    0.001176 857.63672 860.71881 850.0
    0.001117 857.36768 860.72699 895.0
    0.001159 857.09882 860.88440 863.0
    0.001193 856.83008 861.17267 838.0
    0.001183 856.56146 860.67438 845.0
    0.001289 856.29297 860.83685 776.0
    0.001233 856.02460 860.83392 811.0
    0.001193 855.75635 860.88989 838.0
    0.001171 855.48834 861.24866 854.0
    0.001135 855.22034 861.56860 881.0
    0.001235 854.95251 862.07281 810.0
    0.001155 854.68481 862.96411 866.0
    0.001183 854.41724 864.56274 845.0
    0.001220 854.14972 867.26044 820.0
    0.001245 853.88245 872.30914 803.0
    0.001224 853.61523 881.91748 817.0
    0.001227 853.34814 899.06464 815.0
    0.001140 853.08112 926.01111 877.0
    0.001079 852.81421 961.24695 927.0
    0.001138 852.54749 994.80096 879.0
    0.001112 852.28082 1008.29938 899.0
    0.000984 852.01428 998.05249 1016.0
    0.000964 851.74786 981.09692 1037.0
    0.000969 851.48151 965.79095 1032.0
    0.001050 851.21527 946.75104 952.0
    0.001109 850.94922 922.70789 902.0
    0.001112 850.68317 905.04303 899.0
    0.001124 850.41724 889.28882 890.0
    0.001159 850.15143 879.94794 863.0
    0.001232 849.88568 875.82867 812.0
    0.001157 849.62000 877.74902 864.0
    0.001119 849.35449 880.21600 894.0
    0.001079 849.08905 884.37970 927.0
    0.001181 848.82367 889.60724 847.0
    0.001192 848.55841 894.61450 839.0
    0.001121 848.29321 896.78479 892.0
    0.001143 848.02808 896.91046 875.0
    0.001161 847.76312 898.36591 861.0
    0.001089 847.49817 902.73273 918.0
    0.001101 847.23328 910.93457 908.0
    0.000987 846.96857 928.34271 1013.0
    0.001011 846.70386 965.81622 989.0
    0.000924 846.43927 1036.35645 1082.0
    0.000835 846.17468 1147.57910 1198.0
    0.000812 845.91022 1287.03040 1232.0
    0.000782 845.64587 1401.05176 1279.0
    0.000743 845.38147 1416.35144 1345.0
    0.000727 845.11725 1355.82312 1375.0
    0.000729 844.85309 1292.84033 1371.0
    0.000847 844.58893 1240.10535 1181.0
    0.000854 844.32489 1166.09863 1171.0
    0.000898 844.06091 1075.34521 1114.0
    0.001028 843.79700 996.10034 973.0
    0.000991 843.53308 940.13293 1009.0
    0.001038 843.26929 907.55048 963.0
    0.001142 843.00555 895.68713 876.0
    0.001138 842.74182 885.51239 879.0
    0.001229 842.47821 879.45935 814.0
    0.001181 842.21466 876.51007 847.0
    0.001161 841.95111 877.77454 861.0
    0.001206 841.68768 876.63934 829.0
    0.001232 841.42426 876.05652 812.0
    0.001178 841.16083 876.32751 849.0
    0.001220 840.89752 877.25275 820.0
    0.001131 840.63422 878.84308 884.0
    0.001135 840.37097 876.67120 881.0
    0.001248 840.10779 882.30988 801.0
    0.001170 839.84467 886.94122 855.0
    0.001155 839.58160 890.33636 866.0
    0.001080 839.31854 897.90265 926.0
    0.001185 839.05542 908.50372 844.0
    0.001089 838.79248 920.92505 918.0
    0.001028 838.52954 937.46411 973.0
    0.001119 838.26660 960.64325 894.0
    0.001011 838.00372 995.67242 989.0
    0.001019 837.74091 1053.22510 981.0
    0.000858 837.47803 1152.58887 1165.0
    0.000711 837.21527 1320.41675 1406.0
    0.000586 836.95251 1579.30371 1706.0
    0.000485 836.68976 1930.30017 2061.0
    0.000441 836.42706 2316.62476 2267.0
    0.000403 836.16437 2585.48022 2479.0
    0.000391 835.90167 2604.55225 2556.0
    0.000400 835.63910 2449.51270 2501.0
    0.000458 835.37646 2275.05469 2185.0
    0.000477 835.11389 2104.60571 2097.0
    0.000543 834.85132 1887.82983 1843.0
    0.000591 834.58875 1645.25562 1692.0
    0.000684 834.32617 1445.54016 1462.0
    0.000762 834.06372 1322.34277 1312.0
    0.000822 833.80121 1282.19409 1217.0
    0.000826 833.53870 1277.79553 1210.0
    0.000816 833.27625 1282.79297 1225.0
    0.000887 833.01373 1254.15161 1127.0
    0.000889 832.75122 1208.03894 1125.0
    0.000910 832.48883 1164.51831 1099.0
    0.000886 832.22644 1131.21814 1129.0
    0.000876 831.96405 1089.19592 1141.0
    0.000982 831.70154 1040.67371 1018.0
    0.000976 831.43915 1001.35455 1025.0
    0.001060 831.17676 976.60864 943.0
    0.001048 830.91431 965.15088 954.0
    0.001056 830.65186 965.23547 947.0
    0.001080 830.38953 976.47028 926.0
    0.001041 830.12708 999.28992 961.0
    0.001047 829.86462 1032.98108 955.0
    0.001016 829.60229 1072.63428 984.0
    0.000959 829.33984 1115.08691 1043.0
    0.000923 829.07739 1141.75159 1084.0
    0.000866 828.81500 1190.95068 1155.0
    0.000772 828.55261 1271.24390 1295.0
    0.000710 828.29010 1394.01501 1408.0
    0.000601 828.02771 1569.54370 1665.0
    0.000513 827.76526 1851.25037 1951.0
    0.000417 827.50275 2260.47754 2398.0
    0.000368 827.24030 2731.52100 2715.0
    0.0003364 826.97778 3098.04053 2973.0
    0.0003273 826.71527 3167.58887 3055.0
    0.0003208 826.45276 2988.68579 3117.0
    0.0003495 826.19025 2760.27734 2861.0
    0.000400 825.92767 2546.82568 2502.0
    0.000466 825.66510 2284.40527 2147.0
    0.000546 825.40247 1963.77136 1831.0
    0.000612 825.13995 1662.08862 1634.0
    0.000694 824.87732 1432.71411 1440.0
    0.000815 824.61469 1283.95691 1227.0
    0.000925 824.35199 1205.96448 1081.0
    0.000966 824.08929 1186.68848 1035.0
    0.000870 823.82654 1217.75195 1150.0
    0.000802 823.56390 1305.15320 1247.0
    0.000727 823.30109 1459.13599 1375.0
    0.000652 823.03833 1673.83643 1533.0
    0.000539 822.77551 1916.29272 1856.0
    0.000473 822.51270 2121.52954 2114.0
    0.000449 822.24976 2167.89429 2227.0
    0.000450 821.98688 2069.92700 2222.0
    0.000408 821.72400 1984.43152 2453.0
    0.000454 821.46100 1979.59729 2201.0
    0.000471 821.19800 2003.50891 2121.0
    0.000452 820.93500 2015.06311 2210.0
    0.000434 820.67188 2030.81787 2303.0
    0.000472 820.40881 2009.61292 2120.0
    0.000492 820.14569 1908.88708 2032.0
    0.000562 819.88257 1766.17468 1779.0
    0.000598 819.61932 1656.67285 1671.0
    0.000663 819.35608 1554.64307 1509.0
    0.000781 819.09277 1427.96375 1281.0
    0.000814 818.82953 1284.05225 1229.0
    0.000834 818.56616 1173.51306 1199.0
    0.000918 818.30273 1093.54700 1089.0
    0.000962 818.03931 1049.74866 1039.0
    0.000914 817.77582 1036.84363 1094.0
    0.001011 817.51233 1048.30542 989.0
    0.000951 817.24878 1066.88367 1051.0
    0.000992 816.98511 1077.07251 1008.0
    0.000979 816.72150 1061.52795 1021.0
    0.000964 816.45782 1033.40955 1037.0
    0.000978 816.19403 1011.17340 1022.0
    0.001041 815.93024 994.75037 961.0
    0.001068 815.66638 972.75018 936.0
    0.001106 815.40247 938.21625 904.0
    0.001182 815.13855 916.06445 846.0
    0.001236 814.87457 901.74847 809.0
    0.001238 814.61047 894.60828 808.0
    0.001256 814.34644 889.26788 796.0
    0.001195 814.08228 892.48859 837.0
    0.001225 813.81799 900.30457 816.0
    0.001221 813.55377 914.82983 819.0
    0.001057 813.28949 937.11682 946.0
    0.001016 813.02509 988.94861 984.0
    0.000934 812.76068 1084.76526 1071.0
    0.000786 812.49622 1245.69836 1272.0
    0.000635 812.23169 1475.89893 1575.0
    0.000567 811.96710 1745.18823 1764.0
    0.000521 811.70245 1941.66785 1919.0
    0.000528 811.43768 1948.17578 1895.0
    0.000539 811.17297 1824.48206 1856.0
    0.000580 810.90814 1703.47632 1724.0
    0.000644 810.64325 1612.83069 1554.0
    0.000665 810.37830 1493.63513 1503.0
    0.000776 810.11322 1328.72620 1289.0
    0.000840 809.84821 1167.00879 1191.0
    0.000943 809.58307 1043.58435 1061.0
    0.001043 809.31787 961.79510 959.0
    0.001111 809.05255 912.83588 900.0
    0.001208 808.78723 884.08490 828.0
    0.001256 808.52179 870.31775 796.0
    0.001238 808.25641 859.52075 808.0
    0.001244 807.99084 851.70941 804.0
    0.001284 807.72528 845.79449 779.0
    0.001149 807.45959 843.89038 870.0
    0.001290 807.19385 840.52130 775.0
    0.001267 806.92804 837.87964 789.0
    0.001292 806.66217 835.87384 774.0
    0.001227 806.39624 834.40723 815.0
    0.001350 806.13025 834.04004 741.0
    0.001307 805.86420 833.55103 765.0
    0.001302 805.59802 833.50983 768.0
    0.001220 805.33173 833.93561 820.0
    0.001211 805.06555 834.87427 826.0
    0.001312 804.79913 837.10480 762.0
    0.001121 804.53265 834.01276 892.0
    0.001192 804.26624 842.07294 839.0
    0.001171 803.99957 847.26642 854.0
    0.001217 803.73291 854.40466 822.0
    0.001230 803.46625 862.51184 813.0
    0.001130 803.19934 879.47229 885.0
    0.001094 802.93250 910.21954 914.0
    0.001027 802.66553 958.03156 974.0
    0.000964 802.39844 1033.21680 1037.0
    0.000805 802.13141 1139.52051 1242.0
    0.000700 801.86420 1268.72314 1429.0
    0.000663 801.59692 1389.76624 1509.0
    0.000596 801.32953 1456.34155 1678.0
    0.000604 801.06213 1458.62061 1655.0
    0.000602 800.79456 1441.89783 1660.0
    0.000640 800.52698 1431.96472 1563.0
    0.000641 800.25934 1406.59241 1561.0
    0.000661 799.99158 1334.79565 1514.0
    0.000711 799.72375 1240.41406 1407.0
    0.000762 799.45581 1163.74158 1313.0
    0.000847 799.18781 1116.05981 1181.0
    0.000886 798.91974 1089.71582 1129.0
    0.000920 798.65161 1097.53235 1087.0
    0.000852 798.38336 1131.47485 1174.0
    0.000797 798.11499 1213.23035 1254.0
    0.000693 797.84662 1341.12354 1443.0
    0.000605 797.57806 1492.39221 1653.0
    0.000546 797.30951 1616.98047 1832.0
    0.000490 797.04083 1667.85547 2039.0
    0.000498 796.77209 1611.22705 2008.0
    0.000515 796.50330 1516.84448 1941.0
    0.000524 796.23431 1443.86548 1908.0
    0.000601 795.96533 1387.79858 1664.0
    0.000665 795.69623 1311.01880 1504.0
    0.000710 795.42706 1217.82104 1409.0
    0.000801 795.15778 1148.56641 1248.0
    0.000865 794.88843 1119.86646 1156.0
    0.000903 794.61896 1124.55054 1108.0
    0.000924 794.34955 1143.38574 1082.0
    0.000927 794.07983 1159.80811 1079.0
    0.000904 793.81018 1158.02490 1106.0
    0.000876 793.54041 1160.30823 1141.0
    0.000875 793.27051 1191.59119 1143.0
    0.000758 793.00049 1271.63196 1319.0
    0.000683 792.73047 1427.11853 1465.0
    0.000530 792.46027 1702.36194 1887.0
    0.000456 792.19006 2132.56494 2191.0
    0.000370 791.91974 2679.51636 2706.0
    0.0003151 791.64929 3163.92749 3174.0
    0.0003022 791.37878 3305.96704 3309.0
    0.0003153 791.10822 3105.14063 3172.0
    0.0003272 790.83746 2844.98560 3056.0
    0.000354 790.56671 2662.24487 2828.0
    0.000387 790.29590 2470.12915 2583.0
    0.000436 790.02490 2159.80591 2293.0
    0.000545 789.75378 1804.06836 1835.0
    0.000640 789.48267 1498.09216 1563.0
    0.000767 789.21143 1271.18970 1304.0
    0.000830 788.94006 1119.17737 1205.0
    0.000977 788.66870 1024.08350 1024.0
    0.001049 788.39709 970.12134 953.0
    0.001070 788.12555 938.21832 935.0
    0.001115 787.85382 917.67157 897.0
    0.001079 787.58203 901.71063 927.0
    0.001115 787.31012 887.65277 897.0
    0.001117 787.03815 875.53918 895.0
    0.001133 786.76599 868.96136 883.0
    0.001116 786.49390 866.36041 896.0
    0.001198 786.22162 868.29706 835.0
    0.001134 785.94928 872.35059 882.0
    0.001111 785.67682 877.74664 900.0
    0.001166 785.40424 881.61487 858.0
    0.001175 785.13153 877.74451 851.0
    0.001185 784.85883 867.24902 844.0
    0.001239 784.58600 858.02216 807.0
    0.001211 784.31305 839.99048 826.0
    0.001211 784.04004 834.67596 826.0
    0.001186 783.76691 826.99371 843.0
    0.001267 783.49365 817.16406 789.0
    0.001261 783.22040 810.61047 793.0
    0.001280 782.94696 800.31635 781.0
    0.001190 782.67346 798.42407 840.0
    0.001376 782.39984 797.38153 727.0
    0.001318 782.12616 796.99664 759.0
    0.001339 781.85229 797.54431 747.0
    0.001353 781.57849 803.00873 739.0
    0.001372 781.30450 805.71747 729.0
    0.001230 781.03046 810.78235 813.0
    0.001208 780.75623 818.08984 828.0
    0.001241 780.48193 830.53088 806.0
    0.001229 780.20764 853.57349 814.0
    0.001138 779.93311 885.59760 879.0
    0.001134 779.65857 928.88330 882.0
    0.001006 779.38391 976.41583 994.0
    0.000962 779.10913 1012.51550 1039.0
    0.001003 778.83429 1021.36194 997.0
    0.000951 778.55939 1010.66486 1051.0
    0.000948 778.28430 1001.18353 1055.0
    0.000997 778.00909 1003.09705 1003.0
    0.000935 777.73395 1023.67230 1069.0
    0.000896 777.45862 1059.24927 1116.0
    0.000793 777.18311 1136.98914 1261.0
    0.000705 776.90765 1270.87927 1419.0
    0.000619 776.63202 1437.25439 1615.0
    0.000583 776.35620 1547.11096 1714.0
    0.000579 776.08044 1512.23901 1727.0
    0.000578 775.80457 1408.16370 1729.0
    0.000626 775.52850 1340.54175 1598.0
    0.000664 775.25244 1314.53210 1506.0
    0.000709 774.97620 1277.50232 1411.0
    0.000792 774.69983 1197.37878 1263.0
    0.000838 774.42352 1113.55957 1193.0
    0.000822 774.14703 1060.01990 1216.0
    0.000907 773.87036 1033.12439 1102.0
    0.001057 773.59375 1018.26331 946.0
    0.001032 773.31696 999.04840 969.0
    0.001105 773.04010 981.75708 905.0
    0.001098 772.76312 977.00366 911.0
    0.001076 772.48596 986.04181 929.0
    0.001081 772.20886 1006.23804 925.0
    0.001046 771.93158 1043.99829 956.0
    0.000943 771.65424 1121.03760 1060.0
    0.000769 771.37677 1266.62390 1300.0
    0.000623 771.09924 1500.32385 1604.0
    0.000516 770.82153 1818.34265 1937.0
    0.000448 770.54382 2155.67041 2230.0
    0.000435 770.26599 2366.63672 2298.0
    0.000420 769.98804 2327.07080 2381.0
    0.000442 769.71002 2132.30688 2264.0
    0.000485 769.43188 1959.00024 2061.0
    0.000520 769.15363 1849.45508 1922.0
    0.000563 768.87537 1731.31311 1777.0
    0.000667 768.59698 1540.36646 1500.0
    0.000750 768.31848 1322.87036 1334.0
    0.000863 768.03986 1140.46851 1159.0
    0.000994 767.76117 1014.25592 1006.0
    0.001086 767.48236 935.74188 921.0
    0.001124 767.20355 888.31982 890.0
    0.001127 766.92456 862.31244 887.0
    0.001233 766.64551 845.55493 811.0
    0.001245 766.36639 832.49939 803.0
    0.001256 766.08710 824.74615 796.0
    0.001255 765.80780 819.76318 797.0
    0.001244 765.52832 818.05994 804.0
    0.001214 765.24878 816.63037 824.0
    0.001189 764.96918 815.43646 841.0
    0.001171 764.68945 812.36639 854.0
    0.001277 764.40961 808.26062 783.0
    0.001211 764.12976 805.26923 826.0
    0.001263 763.84973 803.26648 792.0
    0.001333 763.56964 802.15680 750.0
    0.001311 763.28949 800.43732 763.0
    0.001309 763.00922 793.22797 764.0
    0.001284 762.72882 793.28265 779.0
    0.001235 762.44843 794.96490 810.0
    0.001250 762.16791 798.82178 800.0
    0.001287 761.88727 805.84674 777.0
    0.001280 761.60651 811.45209 781.0
    0.001189 761.32574 830.61780 841.0
    0.001206 761.04474 857.68060 829.0
    0.001091 760.76379 891.10718 917.0
    0.000984 760.48273 925.94836 1016.0
    0.000967 760.20160 955.72876 1034.0
    0.000927 759.92029 985.98090 1079.0
    0.000943 759.63898 1021.02448 1060.0
    0.000867 759.35748 1046.77722 1153.0
    0.000880 759.07599 1050.00891 1137.0
    0.000907 758.79437 1040.96497 1103.0
    0.000860 758.51270 1038.22961 1163.0
    0.000851 758.23090 1044.31714 1175.0
    0.000872 757.94897 1042.75110 1147.0
    0.000906 757.66705 1026.17297 1104.0
    0.000929 757.38501 1001.28387 1076.0
    0.000964 757.10291 968.24933 1037.0
    0.000985 756.82068 933.23615 1015.0
    0.001044 756.53839 902.95752 958.0
    0.001116 756.25592 878.93878 896.0
    0.001092 755.97351 858.39313 916.0
    0.001144 755.69092 836.12109 874.0
    0.001195 755.40833 814.81787 837.0
    0.001244 755.12555 798.43524 804.0
    0.001312 754.84277 787.15826 762.0
    0.001387 754.55981 781.45642 721.0
    0.001361 754.27692 777.83282 735.0
    0.001385 753.99384 774.46619 722.0
    0.001344 753.71069 772.02136 744.0
    0.001353 753.42749 770.21552 739.0
    0.001522 753.14410 769.82361 657.0
    0.001484 752.86072 769.08032 674.0
    0.001404 752.57733 768.85809 712.0
    0.001314 752.29370 769.06610 761.0
    0.001437 752.01007 769.56488 696.0
    0.001391 751.72638 768.68121 719.0
    0.001379 751.44257 768.96301 725.0
    0.001404 751.15869 769.30939 712.0
    0.001431 750.87476 770.10760 699.0
    0.001294 750.59070 770.39215 773.0
    0.001418 750.30664 772.33380 705.0
    0.001381 750.02246 774.79016 724.0
    0.001344 749.73810 777.49493 744.0
    0.001319 749.45380 782.57800 758.0
    0.001316 749.16937 790.26520 760.0
    0.001241 748.88489 803.53510 806.0
    0.001253 748.60028 825.09576 798.0
    0.001181 748.31567 865.79407 847.0
    0.001124 748.03088 920.59021 890.0
    0.001067 747.74609 996.07550 937.0
    0.000912 747.46124 1086.07288 1097.0
    0.000858 747.17627 1168.19629 1165.0
    0.000842 746.89124 1215.61475 1188.0
    0.000799 746.60614 1214.84106 1252.0
    0.000767 746.32092 1176.93726 1303.0
    0.000792 746.03571 1129.81750 1262.0
    0.000845 745.75043 1091.82874 1183.0
    0.000876 745.46503 1055.33447 1141.0
    0.000941 745.17957 1011.21906 1063.0
    0.001002 744.89404 957.50934 998.0
    0.001052 744.60834 905.48083 951.0
    0.001129 744.32275 866.62146 886.0
    0.001205 744.03699 842.54401 830.0
    0.001148 743.75116 830.32385 871.0
    0.001263 743.46527 826.70013 792.0
    0.001193 743.17932 829.88953 838.0
    0.001220 742.89325 840.49329 820.0
    0.001192 742.60718 862.69519 839.0
    0.001203 742.32104 908.81665 831.0
    0.001020 742.03485 988.23761 980.0
    0.000880 741.74854 1119.26440 1137.0
    0.000756 741.46210 1306.09814 1322.0
    0.000666 741.17578 1522.39270 1501.0
    0.000627 740.88922 1690.48743 1594.0
    0.000575 740.60272 1710.02954 1740.0
    0.000560 740.31616 1606.04468 1786.0
    0.000595 740.02942 1491.65344 1682.0
    0.000677 739.74268 1424.05518 1477.0
    0.000665 739.45587 1377.85571 1503.0
    0.000732 739.16895 1297.61047 1366.0
    0.000772 738.88202 1174.01062 1296.0
    0.000870 738.59509 1051.67310 1149.0
    0.000956 738.30798 956.01471 1046.0
    0.001058 738.02087 891.01526 945.0
    0.001200 737.73376 852.93500 833.0
    0.001229 737.44653 831.86334 814.0
    0.001160 737.15918 822.51776 862.0
    0.001280 736.87189 821.02148 781.0
    0.001252 736.58447 827.81964 799.0
    0.001168 736.29694 847.10144 856.0
    0.001135 736.00946 886.43225 881.0
    0.001044 735.72192 954.22021 958.0
    0.000885 735.43420 1068.59583 1130.0
    0.000838 735.14655 1187.98621 1194.0
    0.000752 734.85876 1285.56543 1329.0
    0.000769 734.57104 1305.60742 1301.0
    0.000759 734.28314 1254.02100 1317.0
    0.000775 733.99524 1200.70313 1291.0
    0.000812 733.70728 1168.24561 1231.0
    0.000856 733.41925 1156.57996 1168.0
    0.000902 733.13116 1126.68005 1109.0
    0.000952 732.84308 1075.33728 1050.0
    0.000987 732.55493 1012.92493 1013.0
    0.001008 732.26672 955.45453 992.0
    0.001028 731.97845 915.16412 973.0
    0.001104 731.69012 892.08710 906.0
    0.001179 731.40173 885.77209 848.0
    0.001185 731.11334 886.02747 844.0
    0.001160 730.82489 889.15332 862.0
    0.001202 730.53638 898.09137 832.0
    0.001135 730.24786 917.62451 881.0
    0.001186 729.95923 954.03290 843.0
    0.001041 729.67053 1018.98730 961.0
    0.000973 729.38190 1133.20203 1028.0
    0.000789 729.09320 1325.59094 1267.0
    0.000584 728.80438 1615.40161 1711.0
    0.000494 728.51556 2012.48157 2023.0
    0.000365 728.22675 2479.55347 2738.0
    0.0003211 727.93774 2900.17822 3114.0
    0.0002937 727.64886 3093.12354 3405.0
    0.0002985 727.35986 2993.56445 3350.0
    0.0003232 727.07086 2756.92822 3094.0
    0.000372 726.78180 2550.91089 2689.0
    0.000394 726.49268 2401.26807 2539.0
    0.000414 726.20361 2234.50952 2414.0
    0.000485 725.91437 1986.96179 2060.0
    0.000538 725.62518 1697.10986 1860.0
    0.000683 725.33600 1435.96179 1464.0
    0.000823 725.04669 1231.82202 1215.0
    0.000971 724.75732 1090.48682 1030.0
    0.001064 724.46802 1001.90485 940.0
    0.001078 724.17865 950.52618 928.0
    0.001166 723.88916 925.34961 858.0
    0.001225 723.59973 918.60846 816.0
    0.001245 723.31024 929.29974 803.0
    0.001099 723.02069 964.38440 910.0
    0.001046 722.73120 1033.39490 956.0
    0.000838 722.44159 1145.83752 1193.0
    0.000674 722.15192 1296.89148 1483.0
    0.000620 721.86237 1458.18835 1612.0
    0.000602 721.57269 1561.16162 1661.0
    0.000624 721.28296 1554.00647 1602.0
    0.000635 720.99329 1479.03406 1576.0
    0.000673 720.70349 1416.36829 1486.0
    0.000663 720.41376 1397.81885 1508.0
    0.000663 720.12396 1389.77161 1509.0
    0.000697 719.83411 1387.98035 1434.0
    0.000754 719.54419 1365.42419 1327.0
    0.000812 719.25439 1327.37244 1232.0
    0.000756 718.96448 1261.39355 1323.0
    0.000812 718.67456 1170.38110 1231.0
    0.000910 718.38464 1112.17444 1099.0
    0.000892 718.09467 1094.76025 1121.0
    0.000900 717.80469 1103.01843 1111.0
    0.000922 717.51471 1108.66699 1085.0
    0.000913 717.22467 1101.01965 1095.0
    0.000924 716.93469 1098.87195 1082.0
    0.000886 716.64459 1111.41663 1129.0
    0.000879 716.35449 1130.61743 1138.0
    0.000925 716.06445 1141.56763 1081.0
    0.000883 715.77435 1135.57092 1133.0
    0.000918 715.48425 1114.71375 1089.0
    0.000933 715.19409 1092.99158 1072.0
    0.000979 714.90399 1081.78418 1021.0
    0.000964 714.61377 1075.68689 1037.0
    0.000968 714.32367 1070.92432 1033.0
    0.000936 714.03351 1074.33862 1068.0
    0.000885 713.74329 1072.79028 1130.0
    0.000962 713.45313 1062.68933 1040.0
    0.000965 713.16296 1026.04688 1036.0
    0.001026 712.87274 981.73602 975.0
    0.001127 712.58252 953.15063 887.0
    0.001116 712.29224 936.49139 896.0
    0.001107 712.00195 921.48438 903.0
    0.001110 711.71167 893.23108 901.0
    0.001176 711.42157 857.70660 850.0
    0.001245 711.13129 829.01361 803.0
    0.001241 710.84106 808.97150 806.0
    0.001366 710.55072 794.74261 732.0
    0.001350 710.26050 784.46735 741.0
    0.001346 709.97021 776.08740 743.0
    0.001376 709.67999 772.60522 727.0
    0.001304 709.38971 772.30298 767.0
    0.001361 709.09949 774.91187 735.0
    0.001395 708.80914 782.22253 717.0
    0.001350 708.51892 795.57300 741.0
    0.001285 708.22858 820.26660 778.0
    0.001259 707.93848 861.66357 794.0
    0.001054 707.64819 930.79919 949.0
    0.000951 707.35797 1033.68140 1051.0
    0.000840 707.06775 1167.30054 1190.0
    0.000766 706.77747 1312.21057 1306.0
    0.000683 706.48730 1419.27563 1465.0
    0.000682 706.19708 1444.72559 1466.0
    0.000657 705.90686 1408.81555 1522.0
    0.000686 705.61664 1372.42603 1458.0
    0.000733 705.32648 1356.86462 1364.0
    0.000745 705.03619 1344.56165 1343.0
    0.000750 704.74622 1287.84265 1334.0
    0.000835 704.45599 1194.34058 1198.0
    0.000894 704.16583 1095.24963 1119.0
    0.000974 703.87573 1015.41119 1027.0
    0.001116 703.58563 954.70874 896.0
    0.001166 703.29553 908.50525 858.0
    0.001192 703.00549 867.88306 839.0
    0.001224 702.71539 837.03180 817.0
    0.001208 702.42535 817.24548 828.0
    0.001255 702.13531 809.16431 797.0
    0.001259 701.84528 811.91199 794.0
    0.001235 701.55524 824.82092 810.0
    0.001202 701.26538 844.89905 832.0
    0.001092 700.97540 864.92480 916.0
    0.001159 700.68549 873.96094 863.0
    0.001167 700.39557 868.97662 857.0
    0.001148 700.10571 862.67303 871.0
    0.001114 699.81586 863.61761 898.0
    0.001100 699.52606 875.45172 909.0
    0.001059 699.23627 897.52710 944.0
    0.001068 698.94647 933.61133 936.0
    0.000950 698.65674 994.85156 1053.0
    0.000877 698.36694 1110.25952 1140.0
    0.000740 698.07739 1286.82568 1352.0
    0.000631 697.78772 1514.14954 1586.0
    0.000561 697.49811 1742.94763 1784.0
    0.000510 697.20844 1868.56226 1960.0
    0.000474 696.91888 1831.40796 2108.0
    0.000492 696.62933 1699.40881 2032.0
    0.000556 696.33990 1578.02014 1799.0
    0.000615 696.05042 1508.67346 1627.0
    0.000653 695.76099 1462.47156 1531.0
    0.000679 695.47162 1386.21948 1472.0
    0.000769 695.18219 1260.72485 1300.0
    0.000868 694.89282 1129.42615 1152.0
    0.000940 694.60364 1022.30414 1064.0
    0.001040 694.31445 946.87067 962.0
    0.001225 694.02521 899.41876 816.0
    0.001183 693.73608 878.31366 845.0
    0.001205 693.44690 876.00427 830.0
    0.001143 693.15784 889.37909 875.0
    0.001124 692.86884 912.61249 890.0
    0.001062 692.57990 935.60950 942.0
    0.001012 692.29095 949.48285 988.0
    0.001025 692.00201 955.41693 976.0
    0.000972 691.71313 961.64331 1029.0
    0.000936 691.42426 974.50159 1068.0
    0.000947 691.13562 995.71973 1056.0
    0.000883 690.84692 1029.07166 1133.0
    0.000867 690.55829 1076.49841 1153.0
    0.000872 690.26965 1129.56836 1147.0
    0.000848 689.98114 1163.14844 1179.0
    0.000809 689.69269 1152.84729 1236.0
    0.000773 689.40417 1120.09558 1293.0
    0.000810 689.11578 1132.18506 1234.0
    0.000726 688.82745 1203.38831 1377.0
    0.000699 688.53918 1325.43237 1431.0
    0.000657 688.25085 1454.68872 1521.0
    0.000637 687.96283 1538.59485 1570.0
    0.000635 687.67468 1540.49939 1575.0
    0.000669 687.38660 1458.26831 1495.0
    0.000705 687.09863 1354.50000 1419.0
    0.000816 686.81067 1274.30237 1226.0
    0.000829 686.52283 1227.49390 1207.0
    0.000880 686.23505 1187.04907 1136.0
    0.000913 685.94733 1120.90405 1095.0
    0.000994 685.65955 1033.04944 1006.0
    0.001111 685.37195 946.24884 900.0
    0.001225 685.08441 876.03497 816.0
    0.001229 684.79688 824.78149 814.0
    0.001261 684.50952 792.53217 793.0
    0.001484 684.22217 773.53619 674.0
    0.001377 683.93488 763.37500 726.0
    0.001543 683.64764 758.67572 648.0
    0.001393 683.36047 759.44824 718.0
    0.001404 683.07349 765.04449 712.0
    0.001311 682.78650 779.43988 763.0
    0.001395 682.49957 806.71155 717.0
    0.001195 682.21271 849.99310 837.0
    0.001059 681.92584 917.03790 944.0
    0.001014 681.63910 1002.31628 986.0
    0.000922 681.35260 1089.60925 1085.0
    0.000889 681.06604 1146.78113 1125.0
    0.000853 680.77954 1150.14966 1172.0
    0.000863 680.49316 1124.47021 1159.0
    0.000866 680.20679 1103.57495 1155.0
    0.000946 679.92053 1114.20154 1057.0
    0.000880 679.63446 1127.94763 1136.0
    0.000862 679.34839 1108.23499 1160.0
    0.000938 679.06238 1044.67102 1066.0
    0.001001 678.77649 973.16058 999.0
    0.001014 678.49066 918.74774 986.0
    0.001110 678.20483 889.26300 901.0
    0.001176 677.91931 872.16931 850.0
    0.001110 677.63373 851.87762 901.0
    0.001215 677.34827 825.09247 823.0
    0.001259 677.06287 797.29163 794.0
    0.001267 676.77759 776.37244 789.0
    0.001381 676.49231 767.74500 724.0
    0.001311 676.20728 764.76569 763.0
    0.001258 675.92224 765.70966 795.0
    0.001433 675.63733 766.22925 698.0
    0.001311 675.35248 765.76605 763.0
    0.001312 675.06763 767.12866 762.0
    0.001316 674.78314 773.22034 760.0
    0.001305 674.49860 781.98828 766.0
    0.001372 674.21411 796.92316 729.0
    0.001250 673.92975 823.49280 800.0
    0.001192 673.64551 867.75458 839.0
    0.001122 673.36133 929.34479 891.0
    0.001013 673.07733 1008.13702 987.0
    0.000922 672.79340 1085.93530 1085.0
    0.000866 672.50946 1140.31836 1155.0
    0.000924 672.22577 1154.35059 1082.0
    0.000882 671.94208 1140.16321 1134.0
    0.000911 671.65851 1128.88892 1098.0
    0.000875 671.37518 1121.33289 1143.0
    0.000907 671.09186 1107.70117 1103.0
    0.000951 670.80865 1080.42175 1052.0
    0.000999 670.52551 1043.28577 1001.0
    0.001026 670.24249 1014.10571 975.0
    0.000993 669.95966 1008.06976 1007.0
    0.000912 669.67688 1029.12451 1097.0
    0.000847 669.39423 1068.78369 1181.0
    0.000878 669.11169 1108.49207 1139.0
    0.000810 668.82922 1098.91113 1234.0
    0.000864 668.54688 1037.45544 1158.0
    0.000888 668.26465 970.82239 1126.0
    0.000965 667.98267 932.88037 1036.0
    0.001045 667.70068 922.22565 957.0
    0.001017 667.41882 920.17261 983.0
    0.001055 667.13702 895.13568 948.0
    0.001142 666.85541 850.80688 876.0
    0.001156 666.57397 808.48810 865.0
    0.001420 666.29260 778.07111 704.0
    0.001433 666.01135 759.92200 698.0
    0.001420 665.73022 750.97363 704.0
    0.001406 665.44922 749.45142 711.0
    0.001372 665.16821 753.84161 729.0
    0.001344 664.88757 761.42645 744.0
    0.001346 664.60693 776.31256 743.0
    0.001239 664.32648 795.52618 807.0
    0.001256 664.04608 817.31653 796.0
    0.001171 663.76587 842.11853 854.0
    0.001119 663.48572 880.42322 894.0
    0.001086 663.20581 943.03027 921.0
    0.000943 662.92590 1031.11108 1060.0
    0.000874 662.64618 1140.08582 1144.0
    0.000722 662.36664 1272.51978 1386.0
    0.000664 662.08716 1422.74158 1505.0
    0.000604 661.80774 1547.78833 1657.0
    0.000593 661.52875 1580.56946 1685.0
    0.000627 661.24963 1512.96680 1596.0
    0.000650 660.97076 1404.09900 1538.0
    0.000702 660.69202 1316.00439 1424.0
    0.000734 660.41339 1266.98828 1362.0
    0.000784 660.13489 1233.10376 1275.0
    0.000844 659.85663 1176.41919 1185.0
    0.000845 659.57837 1092.34778 1183.0
    0.000914 659.30029 1003.68726 1094.0
    0.001002 659.02240 925.71680 998.0
    0.001136 658.74457 861.54010 880.0
    0.001258 658.46704 813.58154 795.0
    0.001206 658.18958 782.65741 829.0
    0.001326 657.91229 765.13098 754.0
    0.001393 657.63507 756.22345 718.0
    0.001368 657.35803 756.84778 731.0
    0.001353 657.08112 753.63422 739.0
    0.001395 656.80444 754.42401 717.0
    0.001416 656.52789 769.92749 706.0
    0.001292 656.25146 788.87640 774.0
    0.001287 655.97516 814.14355 777.0
    0.001342 655.69904 839.10999 745.0
    0.001178 655.42303 847.03247 849.0
    0.001188 655.14734 847.23755 842.0
    0.001188 654.87170 857.13257 842.0
    0.001178 654.59619 874.71429 849.0
    0.001063 654.32092 887.00897 941.0
    0.001096 654.04565 893.35931 912.0
    0.001139 653.77069 885.18030 878.0
    0.001048 653.49585 873.13373 954.0
    0.001153 653.22119 869.74780 867.0
    0.001142 652.94666 877.48737 876.0
    0.001148 652.67230 885.21503 871.0
    0.001067 652.39801 890.14893 937.0
    0.001135 652.12408 891.98389 881.0
    0.001130 651.85028 906.33643 885.0
    0.001104 651.57654 948.66748 906.0
    0.001000 651.30304 1029.15637 1000.0
    0.000870 651.02966 1155.22375 1149.0
    0.000728 650.75647 1329.00146 1374.0
    0.000677 650.48352 1540.45776 1478.0
    0.000547 650.21063 1762.72998 1828.0
    0.000511 649.93799 1936.48035 1957.0
    0.000465 649.66553 2037.72375 2149.0
    0.000450 649.39319 2084.74756 2223.0
    0.000438 649.12091 2085.20361 2284.0
    0.000464 648.84912 2033.84143 2156.0
    0.000475 648.57727 1949.13733 2105.0
    0.000503 648.30566 1854.22974 1990.0
    0.000530 648.03424 1747.03979 1888.0
    0.000568 647.76300 1646.26782 1761.0
    0.000625 647.49194 1543.05078 1599.0
    0.000668 647.22107 1420.41370 1496.0
    0.000727 646.95038 1282.39673 1375.0
    0.000852 646.67981 1158.20862 1174.0
    0.000958 646.40942 1056.45813 1044.0
    0.001103 646.13928 985.34149 907.0
    0.001066 645.86920 939.69324 938.0
    0.001182 645.59961 909.20428 846.0
    0.001181 645.33002 885.46637 847.0
    0.001224 645.06055 874.95868 817.0
    0.001252 644.79132 875.04578 799.0
    0.001166 644.52228 894.72711 858.0
    0.001170 644.25348 938.83508 855.0
    0.001080 643.98486 1009.36053 926.0
    0.000876 643.71637 1100.29639 1142.0
    0.000793 643.44806 1197.54468 1261.0
    0.000748 643.17999 1277.74243 1337.0
    0.000747 642.91211 1331.22449 1339.0
    0.000675 642.64453 1384.77954 1481.0
    0.000645 642.37701 1463.17151 1550.0
    0.000631 642.10974 1592.12207 1585.0
    0.000549 641.84265 1762.29822 1820.0
    0.000504 641.57574 1948.77026 1986.0
    0.000460 641.30902 2070.39160 2172.0
    0.000447 641.04260 2062.91821 2235.0
    0.000489 640.77631 1935.51624 2045.0
    0.000552 640.51025 1769.96887 1811.0
    0.000606 640.24438 1642.00427 1651.0
    0.000654 639.97864 1565.58679 1530.0
    0.000682 639.71313 1518.80029 1467.0
    0.000683 639.44800 1460.76599 1465.0
    0.000733 639.18292 1383.14795 1364.0
    0.000742 638.91809 1311.61658 1348.0
    0.000747 638.65344 1266.22668 1338.0
    0.000756 638.38904 1246.69519 1323.0
    0.000760 638.12476 1231.32458 1316.0
    0.000789 637.86078 1195.67700 1268.0
    0.000824 637.59698 1138.39441 1214.0
    0.000857 637.33344 1078.34070 1167.0
    0.000936 637.07007 1030.62732 1068.0
    0.000958 636.80676 997.43866 1044.0
    0.001070 636.54401 969.15100 935.0
    0.001082 636.28125 931.97437 924.0
    0.001152 636.01874 881.71582 868.0
    0.001236 635.75641 832.69360 809.0
    0.001274 635.49438 789.06628 785.0
    0.001418 635.23248 754.53979 705.0
    0.001403 634.97095 729.27191 713.0
    0.001600 634.70953 712.63281 625.0
    0.001541 634.44830 700.19952 649.0
    0.001401 634.18732 683.20477 714.0
    0.001550 633.92657 676.97742 645.0
    0.001597 633.66595 671.33612 626.0
    0.001464 633.40582 666.64459 683.0
    0.001520 633.14575 663.01208 658.0
    0.001597 632.88586 660.26227 626.0
    0.001546 632.62628 664.89227 647.0
    0.001590 632.36688 663.34106 629.0
    0.001592 632.10773 662.23132 628.0
    0.001597 631.84882 660.99353 626.0
    0.001536 631.59015 660.28632 651.0
    0.001546 631.33167 660.19135 647.0
    0.001531 631.07343 662.95123 653.0
    0.001499 630.81543 664.79584 667.0
    0.001527 630.55762 667.55505 655.0
    0.001441 630.30017 670.81610 694.0
    0.001515 630.04291 674.96448 660.0
    0.001541 629.78583 680.20752 649.0
    0.001524 629.52893 684.99237 656.0
    0.001587 629.27240 693.13257 630.0
    0.001404 629.01611 702.81226 712.0
    0.001427 628.76001 714.52673 701.0
    0.001466 628.50415 729.79492 682.0
    0.001325 628.24854 750.55908 755.0
    0.001285 627.99310 778.53711 778.0
    0.001198 627.73792 815.07013 835.0
    0.001139 627.48309 862.39050 878.0
    0.001013 627.22845 932.56201 987.0
    0.000831 626.97406 1043.49023 1204.0
    0.000668 626.71991 1228.80811 1496.0
    0.000528 626.46600 1515.62048 1893.0
    0.000430 626.21228 1891.91638 2323.0
    0.000413 625.95892 2247.47046 2421.0
    0.000400 625.70575 2374.74194 2497.0
    0.000435 625.45288 2182.66479 2299.0
    0.000503 625.20020 1883.36060 1989.0
    0.000550 624.94781 1681.77930 1819.0
    0.000559 624.69556 1627.71460 1789.0
    0.000584 624.44379 1660.71875 1713.0
    0.000599 624.19208 1650.49182 1669.0
    0.000691 623.94067 1503.53076 1448.0
    0.000815 623.68958 1285.10156 1227.0
    0.000970 623.43866 1093.16858 1031.0
    0.001195 623.18811 956.10626 837.0
    0.001287 622.93774 869.08411 777.0
    0.001318 622.68756 817.30457 759.0
    0.001340 622.43774 788.22968 746.0
    0.001443 622.18811 774.80786 693.0
    0.001383 621.93872 775.22205 723.0
    0.001399 621.68976 788.55194 715.0
    0.001292 621.44098 815.92804 774.0
    0.001218 621.19238 855.97083 821.0
    0.001136 620.94409 902.78400 880.0
    0.001012 620.69611 943.87183 988.0
    0.000979 620.44836 961.30511 1021.0
    0.000977 620.20093 954.80035 1024.0
    0.001052 619.95367 927.20990 951.0
    0.001049 619.70673 902.66974 953.0
    0.001120 619.46002 889.65198 893.0
    0.001116 619.21362 872.73224 896.0
    0.001111 618.96741 864.10785 900.0
    0.001117 618.72168 843.84680 895.0
    0.001233 618.47607 813.53320 811.0
    0.001309 618.23071 787.66949 764.0
    0.001250 617.98566 774.23291 800.0
    0.001420 617.74084 770.52588 704.0
    0.001300 617.49634 788.26331 769.0
    0.001326 617.25220 813.64398 754.0
    0.001319 617.00824 832.48840 758.0
    0.001276 616.76453 826.52606 784.0
    0.001208 616.52112 798.82251 828.0
    0.001284 616.27795 772.47845 779.0
    0.001271 616.03516 760.64716 787.0
    0.001339 615.79260 763.46869 747.0
    0.001408 615.55035 773.11749 710.0
    0.001391 615.30835 777.58746 719.0
    0.001321 615.06659 773.35938 757.0
    0.001295 614.82513 771.72278 772.0
    0.001289 614.58405 783.45892 776.0
    0.001274 614.34314 812.53064 785.0
    0.001121 614.10254 852.31647 892.0
    0.001048 613.86224 892.17529 954.0
    0.001080 613.62225 911.16821 926.0
    0.000996 613.38245 917.94305 1004.0
    0.001092 613.14313 944.73077 916.0
    0.000975 612.90393 1012.82355 1026.0
    0.000863 612.66504 1125.99768 1159.0
    0.000718 612.42651 1271.42053 1393.0
    0.000681 612.18823 1420.10413 1469.0
    0.000610 611.95020 1531.05469 1640.0
    0.000580 611.71259 1564.81934 1724.0
    0.000611 611.47510 1517.43457 1637.0
    0.000683 611.23798 1428.76526 1464.0
    0.000723 611.00116 1345.43323 1383.0
    0.000796 610.76465 1290.44214 1257.0
    0.000778 610.52832 1251.93921 1285.0
    0.000783 610.29248 1207.92615 1277.0
    0.000882 610.05688 1137.87415 1134.0
    0.000903 609.82147 1047.76257 1108.0
    0.001001 609.58643 957.07611 999.0
    0.001175 609.35168 879.34381 851.0
    0.001292 609.11731 819.43066 774.0
    0.001300 608.88312 775.40570 769.0
    0.001456 608.64929 745.02869 687.0
    0.001433 608.41571 725.45111 698.0
    0.001517 608.18243 713.68280 659.0
    0.001447 607.94946 706.93304 691.0
    0.001449 607.71692 702.87421 690.0
    0.001541 607.48456 701.32220 649.0
    0.001608 607.25256 704.68335 622.0
    0.001412 607.02081 716.33484 708.0
    0.001433 606.78937 737.30176 698.0
    0.001414 606.55823 771.33099 707.0
    0.001245 606.32745 810.79285 803.0
    0.001220 606.09698 849.43250 820.0
    0.001156 605.86676 874.76624 865.0
    0.001172 605.63690 870.32867 853.0
    0.001200 605.40729 838.91156 833.0
    0.001212 605.17798 807.69556 825.0
    0.001297 604.94910 792.90082 771.0
    0.001362 604.72046 793.93066 734.0
    0.001267 604.49213 803.61353 789.0
    0.001323 604.26416 811.91693 756.0
    0.001362 604.03638 813.91962 734.0
    0.001256 603.80902 820.95081 796.0
    0.001221 603.58197 840.87988 819.0
    0.001109 603.35522 886.55664 902.0
    0.001057 603.12878 946.86377 946.0
    0.000935 602.90265 1007.96429 1070.0
    0.000905 602.67676 1048.77466 1105.0
    0.000962 602.45142 1053.53552 1040.0
    0.000987 602.22620 1026.58618 1013.0
    0.001043 602.00134 996.41425 959.0
    0.001075 601.77679 978.51819 930.0
    0.001074 601.55261 979.91547 931.0
    0.001033 601.32867 996.01892 968.0
    0.000974 601.10516 1015.00818 1027.0
    0.000929 600.88190 1027.33057 1077.0
    0.000891 600.65894 1028.04651 1122.0
    0.000883 600.43634 1009.75299 1132.0
    0.000883 600.21405 969.00781 1132.0
    0.000997 599.99200 917.89850 1003.0
    0.001086 599.77051 871.39844 921.0
    0.001186 599.54919 840.09003 843.0
    0.001271 599.32819 821.91547 787.0
    0.001225 599.10754 808.54175 816.0
    0.001295 598.88721 789.36896 772.0
    0.001277 598.66724 761.53973 783.0
    0.001314 598.44757 730.28772 761.0
    0.001449 598.22827 701.14612 690.0
    0.001546 598.00922 677.45160 647.0
    0.001672 597.79053 659.86285 598.0
    0.001610 597.57214 647.49530 621.0
    0.001603 597.35419 638.80530 624.0
    0.001626 597.13647 632.43817 615.0
    0.001580 596.91913 627.64923 633.0
    0.001563 596.70209 624.10278 640.0
    0.001818 596.48541 621.63873 550.0
    0.001689 596.26904 620.16595 592.0
    0.001721 596.05304 619.60944 581.0
    0.001656 595.83734 620.77618 604.0
    0.001733 595.62201 621.78510 577.0
    0.001721 595.40698 622.92126 581.0
    0.001701 595.19226 624.56921 588.0
    0.001658 594.97791 625.44202 603.0
    0.001799 594.76398 632.37689 556.0
    0.001706 594.55029 643.86774 586.0
    0.001653 594.33698 657.83630 605.0
    0.001531 594.12402 668.45898 653.0
    0.001495 593.91132 667.98798 669.0
    0.001538 593.69897 657.34076 650.0
    0.001616 593.48706 644.77045 619.0
    0.001825 593.27545 635.58252 548.0
    0.001600 593.06415 634.90723 625.0
    0.001639 592.85321 637.41089 610.0
    0.001563 592.64264 638.45245 640.0
    0.001701 592.43225 634.51782 588.0
    0.001645 592.22247 628.60278 608.0
    0.001590 592.01288 622.81586 629.0
    0.001536 591.80365 619.31262 651.0
    0.001580 591.59479 618.33038 633.0
    0.001575 591.38623 620.08905 635.0
    0.001613 591.17810 625.13806 620.0
    0.001558 590.97028 634.29437 642.0
    0.001414 590.76270 648.40900 707.0
    0.001453 590.55560 665.13416 688.0
    0.001563 590.34875 679.37994 640.0
    0.001460 590.14227 684.22272 685.0
    0.001385 589.93628 680.85577 722.0
    0.001353 589.73053 678.03101 739.0
    0.001486 589.52509 682.36749 673.0
    0.001381 589.32001 696.01080 724.0
    0.001344 589.11530 716.07440 744.0
    0.001353 588.91095 734.09705 739.0
    0.001300 588.70703 741.75903 769.0
    0.001381 588.50336 738.63220 724.0
    0.001325 588.30005 727.63788 755.0
    0.001362 588.09711 712.92688 734.0
    0.001368 587.89453 699.52832 731.0
    0.001531 587.69226 689.85260 653.0
    0.001502 587.49042 682.75214 666.0
    0.001553 587.28894 676.33417 644.0
    0.001504 587.08777 669.07709 665.0
    0.001541 586.88690 661.08771 649.0
    0.001645 586.68646 653.68188 608.0
    0.001748 586.48633 648.70660 572.0
    0.001577 586.28662 648.59460 634.0
    0.001553 586.08722 654.75189 644.0
    0.001555 585.88818 667.79651 643.0
    0.001456 585.68951 687.10553 687.0
    0.001439 585.49115 710.11456 695.0
    0.001351 585.29327 731.52344 740.0
    0.001342 585.09564 743.20465 745.0
    0.001284 584.89844 740.42780 779.0
    0.001351 584.70154 727.34863 740.0
    0.001558 584.50500 714.61975 642.0
    0.001548 584.30884 702.68097 646.0
    0.001608 584.11310 695.36383 622.0
    0.001553 583.91766 690.25891 644.0
    0.001541 583.72260 683.00348 649.0
    0.001553 583.52783 670.99133 644.0
    0.001653 583.33350 656.56927 605.0
    0.001623 583.13947 643.84454 616.0
    0.001818 582.94592 632.18341 550.0
    0.001715 582.75262 623.47766 583.0
    0.001590 582.55975 617.39655 629.0
    0.001818 582.36719 613.10028 550.0
    0.001815 582.17505 610.08868 551.0
    0.001832 581.98322 608.35938 546.0
    0.001661 581.79181 607.86694 602.0
    0.001698 581.60071 608.49957 589.0
    0.001704 581.41003 609.45990 587.0
    0.001715 581.21967 612.30927 583.0
    0.001667 581.02972 616.43732 600.0
    0.001712 580.84003 622.39935 584.0
    0.001592 580.65088 630.85693 628.0
    0.001623 580.46198 642.10590 616.0
    0.001582 580.27350 655.41449 632.0
    0.001577 580.08533 669.74152 634.0
    0.001504 579.89758 681.99255 665.0
    0.001495 579.71021 690.07349 669.0
    0.001577 579.52319 696.21490 634.0
    0.001471 579.33655 701.69879 680.0
    0.001477 579.15021 712.59430 677.0
    0.001408 578.96429 734.54120 710.0
    0.001437 578.77869 771.70215 696.0
    0.001245 578.59357 822.10089 803.0
    0.001086 578.40875 882.97870 921.0
    0.001074 578.22430 950.06122 931.0
    0.000927 578.04022 1008.58594 1079.0
    0.000880 577.85651 1040.77380 1137.0
    0.000895 577.67316 1035.16528 1117.0
    0.000986 577.49023 1001.65161 1014.0
    0.001054 577.30768 958.93842 949.0
    0.001166 577.12549 923.29810 858.0
    0.001092 576.94360 900.32965 916.0
    0.001095 576.76215 884.74731 913.0
    0.001078 576.58099 865.67828 928.0
    0.001172 576.40033 835.53003 853.0
    0.001209 576.22003 798.65527 827.0
    0.001364 576.04004 759.92432 733.0
    0.001529 575.86041 727.51465 654.0
    0.001575 575.68115 705.36804 635.0
    0.001524 575.50238 695.91351 656.0
    0.001484 575.32385 700.57977 674.0
    0.001529 575.14575 718.84906 654.0
    0.001511 574.96808 745.37848 662.0
    0.001488 574.79071 762.92542 672.0
    0.001486 574.61365 755.80676 673.0
    0.001468 574.43713 731.07483 681.0
    0.001433 574.26093 709.35736 698.0
    0.001610 574.08508 701.30383 621.0
    0.001422 573.90961 708.27533 703.0
    0.001534 573.73450 725.93402 652.0
    0.001520 573.55975 744.65607 658.0
    0.001379 573.38544 759.05426 725.0
    0.001431 573.21149 775.28094 699.0
    0.001258 573.03784 800.50867 795.0
    0.001183 572.86462 828.27362 845.0
    0.001155 572.69183 843.57556 866.0
    0.001175 572.51929 838.63373 851.0
    0.001192 572.34729 818.13293 839.0
    0.001247 572.17560 793.35223 802.0
    0.001323 572.00427 774.41620 756.0
    0.001359 571.83331 765.34894 736.0
    0.001323 571.66272 760.07324 756.0
    0.001318 571.49255 757.21912 759.0
    0.001412 571.32275 751.32581 708.0
    0.001425 571.15332 745.57849 702.0
    0.001348 570.98425 745.27454 742.0
    0.001299 570.81555 754.59705 770.0
    0.001346 570.64728 774.22949 743.0
    0.001244 570.47937 799.16205 804.0
    0.001168 570.31183 823.30347 856.0
    0.001124 570.14471 832.43921 890.0
    0.001199 569.97791 822.98572 834.0
    0.001196 569.81146 800.42987 836.0
    0.001276 569.64545 776.26471 784.0
    0.001309 569.47986 758.23120 764.0
    0.001385 569.31458 748.05634 722.0
    0.001379 569.14972 742.03107 725.0
    0.001326 568.98523 732.82825 754.0
    0.001379 568.82104 715.05206 725.0
    0.001471 568.65729 690.66705 680.0
    0.001418 568.49396 665.85516 705.0
    0.001618 568.33099 644.17389 618.0
    0.001634 568.16840 627.51056 612.0
    0.001715 568.00616 615.85876 583.0
    0.001779 567.84430 608.15405 562.0
    0.001706 567.68280 602.86908 586.0
    0.001706 567.52179 599.12964 586.0
    0.001825 567.36108 596.97949 548.0
    0.001786 567.20074 595.84418 560.0
    0.001718 567.04077 595.50824 582.0
    0.001764 566.88123 594.78088 567.0
    0.001742 566.72198 592.38660 574.0
    0.001832 566.56323 591.14490 546.0
    0.001835 566.40479 590.41974 545.0
    0.001789 566.24677 590.71271 559.0
    0.001706 566.08911 592.16888 586.0
    0.001845 565.93182 594.41925 542.0
    0.001825 565.77496 596.62891 548.0
    0.001664 565.61841 595.59637 601.0
    0.001815 565.46228 593.81134 551.0
    0.001838 565.30652 591.49017 544.0
    0.001736 565.15112 590.32135 576.0
    0.001695 564.99603 591.57220 590.0
    0.001976 564.84149 595.71497 506.0
    0.001733 564.68726 603.07947 577.0
    0.001600 564.53339 609.54352 625.0
    0.001736 564.37988 615.08826 576.0
    0.001812 564.22681 613.95251 552.0
    0.001751 564.07404 607.07538 571.0
    0.001715 563.92175 600.14447 583.0
    0.001730 563.76978 596.78204 578.0
    0.001786 563.61816 598.11377 560.0
    0.001634 563.46698 602.75464 612.0
    0.001600 563.31616 610.47766 625.0
    0.001650 563.16565 617.03961 606.0
    0.001577 563.01563 619.07611 634.0
    0.001451 562.86597 614.81097 689.0
    0.001587 562.71661 606.16925 630.0
    0.001565 562.56769 598.12286 639.0
    0.001664 562.41913 593.47247 601.0
    0.001739 562.27094 592.56903 575.0
    0.001618 562.12317 594.59796 618.0
    0.001658 561.97577 597.64679 603.0
    0.001706 561.82874 599.31921 586.0
    0.001709 561.68201 599.45715 585.0
    0.001767 561.53571 600.42303 566.0
    0.001689 561.38989 604.51611 592.0
    0.001637 561.24432 613.01178 611.0
    0.001802 561.09918 627.02148 555.0
    0.001531 560.95441 646.88300 653.0
    0.001458 560.81000 671.26190 686.0
    0.001506 560.66595 696.03094 664.0
    0.001418 560.52234 713.46655 705.0
    0.001379 560.37909 716.92554 725.0
    0.001404 560.23621 708.84357 712.0
    0.001397 560.09369 697.89984 716.0
    0.001325 559.95154 691.52393 755.0
    0.001362 559.80969 692.51385 734.0
    0.001333 559.66840 697.90765 750.0
    0.001348 559.52734 701.45490 742.0
    0.001377 559.38672 695.88770 726.0
    0.001305 559.24646 681.21252 766.0
    0.001447 559.10657 661.21228 691.0
    0.001473 558.96704 642.93561 679.0
    0.001613 558.82794 628.88617 620.0
    0.001733 558.68915 619.24591 577.0
    0.001600 558.55078 612.37164 625.0
    0.001742 558.41278 606.28503 574.0
    0.001689 558.27509 600.13611 592.0
    0.001815 558.13788 593.56750 551.0
    0.001650 558.00098 587.59790 606.0
    0.001825 557.86444 582.68890 548.0
    0.001812 557.72827 578.94385 552.0
    0.001818 557.59247 576.29260 550.0
    0.001761 557.45709 575.90100 568.0
    0.001901 557.32208 575.24237 526.0
    0.001742 557.18738 575.47687 574.0
    0.001815 557.05304 576.51825 551.0
    0.001610 556.91913 578.65503 621.0
    0.001613 556.78558 582.67493 620.0
    0.001565 556.65240 588.71143 639.0
    0.001610 556.51959 598.19092 621.0
    0.001534 556.38715 609.68799 652.0
    0.001563 556.25507 621.46759 640.0
    0.001608 556.12335 629.83832 622.0
    0.001715 555.99200 634.60571 583.0
    0.001616 555.86102 640.30164 619.0
    0.001477 555.73047 646.26398 677.0
    0.001481 555.60022 648.86383 675.0
    0.001374 555.47034 651.26733 728.0
    0.001372 555.34082 655.18640 729.0
    0.001453 555.21167 658.43280 688.0
    0.001468 555.08289 659.19159 681.0
    0.001393 554.95453 660.53320 718.0
    0.001429 554.82648 663.08423 700.0
    0.001506 554.69879 663.91357 664.0
    0.001513 554.57147 662.13800 661.0
    0.001563 554.44452 657.73322 640.0
    0.001558 554.31799 652.07477 642.0
    0.001555 554.19177 647.02075 643.0
    0.001534 554.06592 645.11835 652.0
    0.001543 553.94043 648.65558 648.0
    0.001488 553.81525 659.40851 672.0
    0.001488 553.69043 677.95441 672.0
    0.001592 553.56610 702.77313 628.0
    0.001366 553.44202 730.50208 732.0
    0.001229 553.31836 757.74823 814.0
    0.001181 553.19501 784.38177 847.0
    0.001175 553.07202 808.66278 851.0
    0.001196 552.94940 824.41522 836.0
    0.001193 552.82721 822.79327 838.0
    0.001217 552.70526 806.22186 822.0
    0.001238 552.58374 783.14410 808.0
    0.001289 552.46259 761.88757 776.0
    0.001280 552.34174 747.26733 781.0
    0.001287 552.22119 740.68762 777.0
    0.001252 552.10120 739.68585 799.0
    0.001383 551.98138 737.42670 723.0
    0.001389 551.86200 730.70062 720.0
    0.001458 551.74292 716.84808 686.0
    0.001495 551.62427 694.39734 669.0
    0.001541 551.50592 667.82739 649.0
    0.001618 551.38794 645.54218 618.0
    0.001597 551.27026 631.05237 626.0
    0.001548 551.15295 623.90021 646.0
    0.001764 551.03607 622.04443 567.0
    0.001681 550.91943 623.80682 595.0
    0.001522 550.80322 620.41101 657.0
    0.001664 550.68738 613.20563 601.0
    0.001672 550.57184 605.66382 598.0
    0.001805 550.45660 600.39313 554.0
    0.001727 550.34180 597.51550 579.0
    0.001639 550.22729 598.07343 610.0
    0.001739 550.11316 601.39801 575.0
    0.001695 549.99933 604.43542 590.0
    0.001733 549.88586 607.48163 577.0
    0.001595 549.77277 611.33698 627.0
    0.001751 549.65997 618.80280 571.0
    0.001745 549.54755 640.10352 573.0
    0.001529 549.43549 663.12299 654.0
    0.001451 549.32373 695.35938 689.0
    0.001364 549.21234 735.00354 733.0
    0.001183 549.10126 777.04834 845.0
    0.001166 548.99054 810.18573 858.0
    0.001152 548.88019 825.15253 868.0
    0.001106 548.77014 822.45398 904.0
    0.001179 548.66046 812.52069 848.0
    0.001176 548.55109 798.64587 850.0
    0.001220 548.44208 790.80304 820.0
    0.001206 548.33337 787.70105 829.0
    0.001202 548.22498 786.83643 832.0
    0.001256 548.11700 786.34259 796.0
    0.001179 548.00928 785.86658 848.0
    0.001199 547.90198 786.66864 834.0
    0.001244 547.79492 795.36792 804.0
    0.001248 547.68823 815.70825 801.0
    0.001188 547.58191 850.28088 842.0
    0.001015 547.47589 899.71198 985.0
    0.000925 547.37018 963.92822 1081.0
    0.000791 547.26483 1040.78125 1264.0
    0.000752 547.15979 1129.34656 1329.0
    0.000675 547.05505 1234.51917 1481.0
    0.000616 546.95068 1363.20337 1624.0
    0.000562 546.84662 1517.70911 1779.0
    0.000559 546.74292 1658.79468 1789.0
    0.000532 546.63947 1695.95886 1878.0
    0.000601 546.53638 1589.93579 1664.0
    0.000638 546.43365 1427.20898 1568.0
    0.000711 546.33124 1293.06384 1406.0
    0.000772 546.22913 1219.24915 1295.0
    0.000757 546.12732 1205.51575 1321.0
    0.000765 546.02582 1232.76892 1308.0
    0.000743 545.92468 1255.03857 1346.0
    0.000801 545.82379 1221.74890 1248.0
    0.000837 545.72333 1138.32104 1195.0
    0.000956 545.62317 1048.48975 1046.0
    0.001004 545.52325 975.49133 996.0
    0.001080 545.42365 926.26807 926.0
    0.001072 545.32440 899.21069 933.0
    0.001144 545.22546 888.16370 874.0
    0.001105 545.12683 882.44257 905.0
    0.001238 545.02856 863.31018 808.0
    0.001287 544.93054 828.96442 777.0
    0.001305 544.83282 792.17651 766.0
    0.001359 544.73541 762.32770 736.0
    0.001337 544.63837 742.73279 748.0
    0.001377 544.54163 730.65277 726.0
    0.001370 544.44513 723.06580 730.0
    0.001366 544.34900 713.66156 732.0
    0.001458 544.25311 697.15875 686.0
    0.001462 544.15759 678.23602 684.0
    0.001520 544.06232 663.97388 658.0
    0.001458 543.96741 656.64319 686.0
    0.001534 543.87274 655.38513 652.0
    0.001600 543.77838 659.56781 625.0
    0.001488 543.68433 668.48834 672.0
    0.001550 543.59058 680.51538 645.0
    0.001597 543.49719 700.34906 626.0
    0.001447 543.40399 726.09430 691.0
    0.001279 543.31116 759.01062 782.0
    0.001186 543.21863 795.51898 843.0
    0.001082 543.12634 828.25598 924.0
    0.001045 543.03436 847.54303 957.0
    0.001059 542.94269 842.43536 944.0
    0.001116 542.85126 827.70758 896.0
    0.001148 542.76019 808.24017 871.0
    0.001258 542.66937 793.47968 795.0
    0.001212 542.57880 787.15027 825.0
    0.001277 542.48859 787.24799 783.0
    0.001206 542.39862 786.94415 829.0
    0.001202 542.30896 779.86707 832.0
    0.001359 542.21954 766.69629 736.0
    0.001276 542.13043 750.10107 784.0
    0.001379 542.04163 740.55872 725.0
    0.001431 541.95306 738.07495 699.0
    0.001368 541.86481 743.91418 731.0
    0.001359 541.77679 758.45581 736.0
    0.001368 541.68909 783.58533 731.0
    0.001280 541.60168 818.46405 781.0
    0.001170 541.51447 857.48224 855.0
    0.001145 541.42761 889.35614 873.0
    0.001149 541.34100 901.76654 870.0
    0.001101 541.25464 889.84235 908.0
    0.001127 541.16858 866.33679 887.0
    0.001145 541.08276 849.17999 873.0
    0.001152 540.99725 835.38885 868.0
    0.001225 540.91199 823.69440 816.0
    0.001238 540.82697 811.02869 808.0
    0.001346 540.74225 796.50470 743.0
    0.001350 540.65778 776.78522 741.0
    0.001401 540.57355 752.06561 714.0
    0.001401 540.48956 728.41528 714.0
    0.001524 540.40594 710.73535 656.0
    0.001431 540.32251 695.59766 699.0
    0.001495 540.23932 682.82739 669.0
    0.001650 540.15637 673.79761 606.0
    0.001541 540.07373 671.38245 649.0
    0.001538 539.99133 673.54083 650.0
    0.001490 539.90918 685.30530 671.0
    0.001515 539.82727 704.61804 660.0
    0.001466 539.74561 726.84509 682.0
    0.001276 539.66418 740.61230 784.0
    0.001332 539.58301 740.25610 751.0
    0.001302 539.50214 729.33380 768.0
    0.001263 539.42145 727.03125 792.0
    0.001266 539.34106 743.38885 790.0
    0.001106 539.26086 786.82300 904.0
    0.001063 539.18091 858.01526 941.0
    0.001007 539.10120 949.67297 993.0
    0.000864 539.02179 1039.93188 1157.0
    0.000831 538.94257 1096.77722 1204.0
    0.000835 538.86359 1089.39758 1197.0
    0.000890 538.78485 1027.38806 1124.0
    0.000991 538.70630 950.50745 1009.0
    0.001111 538.62799 891.08362 900.0
    0.001112 538.54999 862.66595 899.0
    0.001136 538.47217 862.84143 880.0
    0.001172 538.39459 879.71179 853.0
    0.001195 538.31720 888.89606 837.0
    0.001138 538.24005 870.11804 879.0
    0.001143 538.16315 826.31763 875.0
    0.001304 538.08649 777.59308 767.0
    0.001410 538.01001 737.43176 709.0
    0.001458 537.93372 711.52881 686.0
    0.001385 537.85773 699.83551 722.0
    0.001449 537.78192 701.76587 690.0
    0.001241 537.70630 712.18433 806.0
    0.001297 537.63092 725.94073 771.0
    0.001239 537.55579 742.33228 807.0
    0.001272 537.48077 754.24634 786.0
    0.001202 537.40607 764.91827 832.0
    0.001235 537.33154 778.89954 810.0
    0.001203 537.25720 798.22516 831.0
    0.001112 537.18311 824.95233 899.0
    0.001082 537.10913 863.47125 924.0
    0.001016 537.03546 903.52850 984.0
    0.000926 536.96191 941.05878 1080.0
    0.000917 536.88861 959.31287 1091.0
    0.000975 536.81549 949.94580 1026.0
    0.001034 536.74261 918.47278 967.0
    0.001068 536.66986 877.12622 936.0
    0.001205 536.59735 837.26501 830.0
    0.001174 536.52502 808.97437 852.0
    0.001225 536.45288 791.33716 816.0
    0.001295 536.38092 781.01526 772.0
    0.001209 536.30914 770.06738 827.0
    0.001325 536.23755 751.38898 755.0
    0.001319 536.16620 726.33636 758.0
    0.001379 536.09497 698.99622 725.0
    0.001511 536.02393 674.30231 662.0
    0.001603 535.95313 654.79602 624.0
    0.001653 535.88245 642.64630 605.0
    0.001618 535.81195 637.77722 618.0
    0.001536 535.74164 638.91760 651.0
    0.001517 535.67151 650.59290 659.0
    0.001548 535.60150 673.31494 646.0
    0.001484 535.53174 709.51947 674.0
    0.001287 535.46210 761.68524 777.0
    0.001189 535.39264 829.03296 841.0
    0.001007 535.32336 906.78088 993.0
    0.000869 535.25421 982.54163 1151.0
    0.000844 535.18530 1038.78491 1185.0
    0.000762 535.11646 1069.05322 1313.0
    0.000835 535.04779 1080.06177 1197.0
    0.000864 534.97931 1084.02856 1157.0
    0.000879 534.91101 1093.00195 1138.0
    0.000851 534.84283 1114.54285 1175.0
    0.000811 534.77484 1145.90747 1233.0
    0.000776 534.70691 1175.03577 1289.0
    0.000767 534.63922 1181.92615 1303.0
    0.000775 534.57159 1157.24792 1291.0
    0.000823 534.50421 1109.77820 1215.0
    0.000943 534.43689 1052.10425 1061.0
    0.000970 534.36981 999.30328 1031.0
    0.001119 534.30280 954.73969 894.0
    0.001049 534.23590 918.06885 953.0
    0.001114 534.16919 886.20123 898.0
    0.001133 534.10260 853.95721 883.0
    0.001208 534.03613 819.41467 828.0
    0.001224 533.96985 784.90735 817.0
    0.001323 533.90363 753.20178 756.0
    0.001460 533.83752 728.98871 685.0
    0.001534 533.77161 711.30322 652.0
    0.001508 533.70575 699.06555 663.0
    0.001464 533.64014 689.98633 683.0
    0.001473 533.57452 683.20728 679.0
    0.001517 533.50909 678.66510 659.0
    0.001477 533.44373 673.63074 677.0
    0.001558 533.37854 662.90082 642.0
    0.001610 533.31342 646.59271 621.0
    0.001621 533.24841 630.84589 617.0
    0.001727 533.18353 619.41699 579.0
    0.001733 533.11877 612.10822 577.0
    0.001681 533.05414 607.78949 595.0
    0.001664 532.98950 605.50134 601.0
    0.001706 532.92505 603.44623 586.0
    0.001658 532.86072 598.59418 603.0
    0.001721 532.79645 590.90826 581.0
    0.001828 532.73230 581.53571 547.0
    0.001805 532.66821 577.05151 554.0
    0.001855 532.60425 575.93536 539.0
    0.001883 532.54034 578.57440 531.0
    0.001828 532.47656 583.60474 547.0
    0.001730 532.41284 590.85156 578.0
    0.001692 532.34924 596.29822 591.0
    0.001701 532.28571 604.29010 588.0
    0.001736 532.22217 608.83447 576.0
    0.001460 532.15887 610.96759 685.0
    0.001631 532.09552 610.05920 613.0
    0.001623 532.03229 606.61700 616.0
    0.001639 531.96918 600.93243 610.0
    0.001695 531.90607 594.18707 590.0
    0.001706 531.84302 587.45819 586.0
    0.001748 531.78009 583.80438 572.0
    0.001825 531.71722 581.38342 548.0
    0.001802 531.65442 578.92517 555.0
    0.001661 531.59161 575.75586 602.0
    0.001792 531.52893 571.85693 558.0
    0.001767 531.46625 566.96112 566.0
    0.001835 531.40369 561.76221 545.0
    0.001825 531.34119 559.03479 548.0
    0.001805 531.27863 556.79669 554.0
    0.001786 531.21619 556.65674 560.0
    0.001733 531.15381 559.28638 577.0
    0.001783 531.09149 564.85217 561.0
    0.001692 531.02917 573.91650 591.0
    0.001645 530.96692 586.34778 608.0
    0.001661 530.90466 599.45135 602.0
    0.001511 530.84247 607.73840 662.0
    0.001590 530.78033 604.83783 629.0
    0.001508 530.71820 594.55389 663.0
    0.001488 530.65613 584.86572 672.0
    0.001698 530.59406 578.46606 589.0
    0.001595 530.53198 576.10669 627.0
    0.001689 530.46997 577.39099 592.0
    0.001751 530.40796 583.13812 571.0
    0.001862 530.34595 585.67444 537.0
    0.001639 530.28400 584.02789 610.0
    0.001637 530.22205 578.92926 611.0
    0.001639 530.16010 573.77405 610.0
    0.001631 530.09814 569.85101 613.0
    0.001783 530.03619 566.97980 561.0
    0.001808 529.97430 566.30084 553.0
    0.001761 529.91241 567.67328 568.0
    0.001751 529.85046 573.87799 571.0
    0.001842 529.78857 580.63519 543.0
    0.001736 529.72656 590.98083 576.0
    0.001558 529.66467 605.83441 642.0
    0.001590 529.60272 625.70013 629.0
    0.001531 529.54077 650.87793 653.0
    0.001462 529.47882 682.14386 684.0
    0.001339 529.41681 719.24170 747.0
    0.001192 529.35480 762.37317 839.0
    0.001221 529.29279 807.70306 819.0
    0.001078 529.23077 846.34552 928.0
    0.001086 529.16870 864.64307 921.0
    0.001078 529.10657 853.83551 928.0
    0.001199 529.04443 823.96783 834.0
    0.001252 528.98230 792.00677 799.0
    0.001332 528.92010 769.23737 751.0
    0.001284 528.85785 759.49500 779.0
    0.001245 528.79559 761.41730 803.0
    0.001300 528.73322 775.48749 769.0
    0.001229 528.67090 787.64734 814.0
    0.001362 528.60846 794.68317 734.0
    0.001294 528.54602 798.75568 773.0
    0.001302 528.48352 807.37836 768.0
    0.001238 528.42096 825.44128 808.0
    0.001138 528.35834 852.81781 879.0
    0.001072 528.29565 883.31708 933.0
    0.001031 528.23285 908.51611 970.0
    0.000948 528.17010 921.00934 1055.0
    0.000980 528.10718 912.71600 1020.0
    0.001124 528.04425 895.73364 890.0
    0.001222 527.98120 882.31750 818.0
    0.001157 527.91815 879.96869 864.0
    0.001053 527.85492 889.93488 950.0
    0.001011 527.79175 908.64282 989.0
    0.000964 527.72839 927.98444 1037.0
    0.000974 527.66498 937.31879 1027.0
    0.000964 527.60144 930.71588 1037.0
    0.001070 527.53790 910.15936 935.0
    0.001119 527.47418 883.19086 894.0
    0.001096 527.41040 857.70660 912.0
    0.001309 527.34656 841.51355 764.0
    0.001171 527.28253 835.02710 854.0
    0.001174 527.21844 830.21100 852.0
    0.001172 527.15424 821.56763 853.0
    0.001181 527.08997 815.09930 847.0
    0.001235 527.02557 818.98566 810.0
    0.001247 526.96106 835.67096 802.0
    0.001170 526.89642 870.47791 855.0
    0.001161 526.83167 923.64465 861.0
    0.000985 526.76678 993.21790 1015.0
    0.000870 526.70178 1069.28308 1150.0
    0.000752 526.63666 1137.93372 1329.0
    0.000747 526.57141 1189.85718 1339.0
    0.000731 526.50604 1210.91199 1368.0
    0.000776 526.44049 1195.68286 1289.0
    0.000811 526.37482 1153.82092 1233.0
    0.000893 526.30902 1103.35413 1120.0
    0.000953 526.24310 1061.76526 1049.0
    0.001000 526.17700 1037.35315 1000.0
    0.000964 526.11072 1029.48816 1037.0
    0.000970 526.04437 1032.02295 1031.0
    0.000888 525.97778 1031.55835 1126.0
    0.000924 525.91107 1013.50751 1082.0
    0.000915 525.84424 975.78040 1093.0
    0.001105 525.77722 920.67078 905.0
    0.001144 525.71002 859.67670 874.0
    0.001297 525.64264 803.07257 771.0
    0.001374 525.57507 756.49268 728.0
    0.001527 525.50739 721.82336 655.0
    0.001486 525.43951 697.61224 673.0
    0.001538 525.37146 678.60468 650.0
    0.001522 525.30322 665.26764 657.0
    0.001570 525.23474 652.20288 637.0
    0.001546 525.16614 638.93457 647.0
    0.001616 525.09735 626.53357 619.0
    0.001792 525.02832 616.52686 558.0
    0.001600 524.95911 609.78320 625.0
    0.001805 524.88971 609.22955 554.0
    0.001770 524.82007 610.76642 565.0
    0.001761 524.75031 618.70587 568.0
    0.001592 524.68024 633.08820 628.0
    0.001653 524.61005 654.04437 605.0
    0.001577 524.53955 680.36133 634.0
    0.001473 524.46887 710.93390 679.0
    0.001370 524.39801 744.91962 730.0
    0.001239 524.32690 780.58508 807.0
    0.001151 524.25555 808.46759 869.0
    0.001071 524.18396 824.75507 934.0
    0.001110 524.11218 822.50293 901.0
    0.001190 524.04010 802.39032 840.0
    0.001241 523.96783 780.42194 806.0
    0.001374 523.89532 760.31030 728.0
    0.001410 523.82257 746.49591 709.0
    0.001433 523.74957 739.96942 698.0
    0.001412 523.67627 736.88635 708.0
    0.001299 523.60278 731.85168 770.0
    0.001383 523.52899 719.30426 723.0
    0.001406 523.45496 697.47284 711.0
    0.001431 523.38062 673.52472 699.0
    0.001515 523.30609 651.61475 660.0
    0.001603 523.23120 633.47284 624.0
    0.001678 523.15607 620.31927 596.0
    0.001637 523.08075 612.55042 611.0
    0.001799 523.00507 609.77130 556.0
    0.001727 522.92908 611.66888 579.0
    0.001802 522.85284 619.95905 555.0
    0.001832 522.77631 636.65784 546.0
    0.001590 522.69952 664.29529 629.0
    0.001529 522.62238 702.40570 654.0
    0.001351 522.54498 748.77783 740.0
    0.001163 522.46729 797.60779 860.0
    0.001037 522.38922 837.90717 964.0
    0.001019 522.31091 856.45306 981.0
    0.001031 522.23224 848.59857 970.0
    0.001159 522.15332 821.12787 863.0
    0.001232 522.07404 790.55426 812.0
    0.001312 521.99445 768.50598 762.0
    0.001346 521.91449 760.21155 743.0
    0.001364 521.83429 764.88080 733.0
    0.001244 521.75366 776.74103 804.0
    0.001205 521.67279 786.90686 830.0
    0.001121 521.59155 787.14526 892.0
    0.001188 521.50995 770.15344 842.0
    0.001235 521.42798 743.83386 810.0
    0.001319 521.34570 712.44684 758.0
    0.001395 521.26306 681.77771 717.0
    0.001634 521.18005 656.22180 612.0
    0.001580 521.09674 637.04120 633.0
    0.001642 521.01300 623.81464 609.0
    0.001634 520.92889 615.60834 612.0
    0.001692 520.84448 610.67340 591.0
    0.001730 520.75964 605.66187 578.0
    0.001805 520.67450 603.16150 554.0
    0.001672 520.58893 598.08569 598.0
    0.001748 520.50293 592.89600 572.0
    0.001799 520.41656 589.12134 556.0
    0.001776 520.32983 586.91901 563.0
    0.001838 520.24274 585.85138 544.0
    0.001894 520.15521 585.21570 528.0
    0.002020 520.06732 585.25214 495.0
    0.001764 519.97900 587.18774 567.0
    0.001838 519.89026 593.67706 544.0
    0.001709 519.80115 603.87439 585.0
    0.001686 519.71161 619.25250 593.0
    0.001577 519.62164 639.33014 634.0
    0.001515 519.53125 662.35779 660.0
    0.001318 519.44043 684.88409 759.0
    0.001269 519.34918 699.91003 788.0
    0.001326 519.25745 705.94165 754.0
    0.001300 519.16541 699.84424 769.0
    0.001414 519.07288 686.09900 707.0
    0.001517 518.97986 671.18939 659.0
    0.001550 518.88641 660.01233 645.0
    0.001577 518.79254 655.05481 634.0
    0.001580 518.69824 656.56805 633.0
    0.001515 518.60339 663.36237 660.0
    0.001462 518.50818 671.48615 684.0
    0.001420 518.41241 679.73712 704.0
    0.001451 518.31622 685.11450 689.0
    0.001416 518.21954 689.75464 706.0
    0.001453 518.12250 694.29767 688.0
    0.001418 518.02484 700.75818 705.0
    0.001435 517.92676 711.46863 697.0
    0.001479 517.82819 728.78424 676.0
    0.001493 517.72913 753.16718 670.0
    0.001325 517.62952 782.15668 755.0
    0.001122 517.52948 809.80170 891.0
    0.001116 517.42896 828.13684 896.0
    0.001122 517.32788 830.15826 891.0
    0.001206 517.22632 816.34076 829.0
    0.001256 517.12421 793.90863 796.0
    0.001292 517.02155 771.31714 774.0
    0.001433 516.91846 753.95923 698.0
    0.001490 516.81482 742.32074 671.0
    0.001462 516.71063 732.90228 684.0
    0.001433 516.60596 723.54028 698.0
    0.001297 516.50067 712.23846 771.0
    0.001410 516.39490 697.14508 709.0
    0.001399 516.28857 678.94806 715.0
    0.001527 516.18170 659.82294 655.0
    0.001733 516.07428 641.70123 577.0
    0.001709 515.96631 625.51904 585.0
    0.001754 515.85767 610.58057 570.0
    0.001773 515.74866 595.33154 564.0
    0.001942 515.63898 583.63049 515.0
    0.001961 515.52875 575.92786 510.0
    0.001715 515.41791 571.50116 583.0
    0.001748 515.30652 569.37054 572.0
    0.001712 515.19452 567.46143 584.0
    0.001931 515.08197 564.80066 518.0
    0.001789 514.96881 562.27948 559.0
    0.001855 514.85510 561.38361 539.0
    0.001835 514.74072 559.52203 545.0
    0.001773 514.62579 558.08844 564.0
    0.001961 514.51019 556.33191 510.0
    0.001783 514.39404 554.12286 561.0
    0.001949 514.27728 553.01599 513.0
    0.001901 514.15985 552.86328 526.0
    0.001802 514.04181 553.74506 555.0
    0.001773 513.92316 555.26416 564.0
    0.001795 513.80389 556.09973 557.0
    0.001789 513.68396 553.72144 559.0
    0.001712 513.56342 549.49792 584.0
    0.001927 513.44220 543.42126 519.0
    0.002008 513.32037 540.22253 498.0
    0.001931 513.19781 538.99707 518.0
    0.001984 513.07471 539.98480 504.0
    0.002033 512.95093 543.37714 492.0
    0.001842 512.82642 549.14783 543.0
    0.001845 512.70129 555.50049 542.0
    0.001704 512.57544 561.20209 587.0
    0.001838 512.44897 562.95093 544.0
    0.001792 512.32178 560.38251 558.0
    0.001838 512.19391 554.79230 544.0
    0.001873 512.06537 550.14270 534.0
    0.001773 511.93610 548.44891 564.0
    0.001828 511.80618 550.45807 547.0
    0.001887 511.67545 556.54474 530.0
    0.001808 511.54416 566.45227 553.0
    0.001618 511.41208 580.08264 618.0
    0.001575 511.27933 595.29138 635.0
    0.001727 511.14581 608.90240 579.0
    0.001587 511.01160 621.54242 630.0
    0.001626 510.87662 635.80548 615.0
    0.001484 510.74097 651.89722 674.0
    0.001497 510.60452 666.49799 668.0
    0.001441 510.46738 674.90692 694.0
    0.001393 510.32944 675.07776 718.0
    0.001479 510.19080 669.39331 676.0
    0.001445 510.05133 660.91028 692.0
    0.001495 509.91122 651.29681 669.0
    0.001538 509.77026 645.79895 650.0
    0.001560 509.62857 644.45148 641.0
    0.001600 509.48608 650.54248 625.0
    0.001529 509.34286 660.00031 654.0
    0.001506 509.19888 664.72095 664.0
    0.001468 509.05402 659.48828 681.0
    0.001563 508.90839 646.59521 640.0
    0.001672 508.76199 629.75006 598.0
    0.001706 508.61478 612.70941 586.0
    0.001695 508.46677 600.79083 590.0
    0.001761 508.31802 594.75586 568.0
    0.001776 508.16837 594.46552 563.0
    0.001770 508.01797 597.79224 565.0
    0.001901 507.86667 596.87543 526.0
    0.001724 507.71454 590.59174 580.0
    0.001748 507.56165 581.54480 572.0
    0.001815 507.40796 572.33960 551.0
    0.001905 507.25330 564.74866 525.0
    0.001767 507.09793 560.07245 566.0
    0.001923 506.94159 558.91095 520.0
    0.001721 506.78442 560.04645 581.0
    0.002033 506.62640 563.15948 492.0
    0.001919 506.46762 566.22711 521.0
    0.001905 506.30786 570.29224 525.0
    0.001799 506.14731 576.56738 556.0
    0.001980 505.98578 585.45135 505.0
    0.001776 505.82339 595.62677 563.0
    0.001751 505.66019 606.12878 571.0
    0.001761 505.49609 619.27356 568.0
    0.001675 505.33102 638.57385 597.0
    0.001534 505.16513 665.06836 652.0
    0.001502 504.99823 700.17328 666.0
    0.001264 504.83047 740.93030 791.0
    0.001127 504.66183 780.38580 887.0
    0.001065 504.49228 810.36725 939.0
    0.001027 504.32175 822.26099 974.0
    0.001116 504.15033 814.13458 896.0
    0.001168 503.97794 793.55145 856.0
    0.001399 503.80460 771.70593 715.0
    0.001379 503.63046 756.50079 725.0
    0.001520 503.45520 753.58954 658.0
    0.001391 503.27902 763.54083 719.0
    0.001256 503.10196 784.36652 796.0
    0.001200 502.92386 809.58405 833.0
    0.001166 502.74478 832.18335 858.0
    0.001116 502.56488 844.91223 896.0
    0.001055 502.38385 843.32721 948.0
    0.001072 502.20184 828.54022 933.0
    0.001117 502.01892 801.67828 895.0
    0.001190 501.83493 767.71436 840.0
    0.001340 501.64999 733.51788 746.0
    0.001513 501.46411 704.97180 661.0
    0.001475 501.27710 684.47388 678.0
    0.001555 501.08908 672.29193 643.0
    0.001527 500.90015 665.95984 655.0
    0.001529 500.71008 661.81042 654.0
    0.001451 500.51901 656.69116 689.0
    0.001441 500.32706 648.35846 694.0
    0.001634 500.13391 636.29529 612.0
    0.001647 499.93973 621.32288 607.0
    0.001678 499.74457 603.73987 596.0
    0.001656 499.54828 586.92871 604.0
    0.001792 499.35101 573.22253 558.0
    0.001773 499.15271 563.45239 564.0
    0.001873 498.95322 557.60089 534.0
    0.001927 498.75266 555.35535 519.0
    0.001905 498.55112 556.21234 525.0
    0.001678 498.34842 559.71478 596.0
    0.001770 498.14468 565.14124 565.0
    0.001815 497.93988 572.46039 551.0
    0.001786 497.73389 581.81580 560.0
    0.001818 497.52689 594.66547 550.0
    0.001631 497.31866 609.94714 613.0
    0.001770 497.10934 626.28394 565.0
    0.001582 496.89899 643.85913 632.0
    0.001558 496.68753 662.06989 642.0
    0.001337 496.47482 677.88062 748.0
    0.001393 496.26108 687.03320 718.0
    0.001403 496.04611 687.14044 713.0
    0.001342 495.83002 679.77496 745.0
    0.001499 495.61282 668.29034 667.0
    0.001538 495.39450 656.67285 650.0
    0.001637 495.17490 647.56885 611.0
    0.001629 494.95425 643.17438 614.0
    0.001575 494.73233 644.39288 635.0
    0.001650 494.50931 649.09943 606.0
    0.001531 494.28503 657.53973 653.0
    0.001522 494.05966 666.61896 657.0
    0.001468 493.83298 676.08447 681.0
    0.001488 493.60522 686.17108 672.0
    0.001504 493.37607 696.30298 665.0
    0.001311 493.14597 704.97742 763.0
    0.001314 492.91446 712.65533 761.0
    0.001297 492.68185 720.30670 771.0
    0.001359 492.44791 721.07941 736.0
    0.001435 492.21283 709.78278 697.0
    0.001534 491.97641 684.20245 652.0
    0.001546 491.73889 656.74237 647.0
    0.001462 491.50006 636.49414 684.0
    0.001629 491.25992 624.87433 614.0
    0.001580 491.01849 619.42340 633.0
    0.001546 490.77594 617.92584 647.0
    0.001629 490.53189 618.93134 614.0
    0.001783 490.28687 620.64862 561.0
    0.001672 490.04047 618.26642 598.0
    0.001770 489.79266 608.85229 565.0
    0.001721 489.54358 595.51489 581.0
    0.001852 489.29330 580.92859 540.0
    0.001908 489.04163 565.93988 524.0
    0.001745 488.78873 553.13947 573.0
    0.001949 488.53452 544.33063 513.0
    0.002028 488.27890 540.80133 493.0
    0.001869 488.02194 538.89185 535.0
    0.001916 487.76367 539.45197 522.0
    0.001905 487.50424 540.30377 525.0
    0.001887 487.24329 540.64746 530.0
    0.001748 486.98108 539.10272 572.0
    0.001880 486.71741 534.92834 532.0
    0.001946 486.45239 529.38177 514.0
    0.002020 486.18610 524.42682 495.0
    0.001949 485.91843 521.59692 513.0
    0.001961 485.64929 519.57037 510.0
    0.001976 485.37888 518.09906 506.0
    0.001953 485.10696 517.98163 512.0
    0.001923 484.83365 517.58405 520.0
    0.002033 484.55896 516.87585 492.0
    0.001873 484.28305 515.91718 534.0
    0.001905 484.00552 514.98828 525.0
    0.002053 483.72668 514.74164 487.0
    0.002020 483.44632 514.83191 495.0
    0.001869 483.16464 515.87256 535.0
    0.001873 482.88141 518.02582 534.0
    0.001912 482.59683 520.76947 523.0
    0.001869 482.31073 525.11926 535.0
    0.001890 482.02325 530.22412 529.0
    0.001890 481.73422 535.66534 529.0
    0.001912 481.44385 541.10638 523.0
    0.001779 481.15176 546.16797 562.0
    0.001792 480.85852 553.89899 558.0
    0.001792 480.56360 563.59644 558.0
    0.001890 480.26730 577.28522 529.0
    0.001709 479.96939 595.68262 585.0
    0.001733 479.67010 618.65173 577.0
    0.001626 479.36929 644.59106 615.0
    0.001416 479.06686 669.54193 706.0
    0.001393 478.76291 687.38770 718.0
    0.001312 478.45755 692.45721 762.0
    0.001221 478.15054 686.43945 819.0
    0.001443 477.84201 672.89655 693.0
    0.001404 477.53214 656.76813 712.0
    0.001508 477.22052 643.74188 663.0
    0.001667 476.90732 636.31250 600.0
    0.001754 476.59271 635.57098 570.0
    0.001572 476.27637 640.69006 636.0
    0.001585 475.95862 648.58850 631.0
    0.001464 475.63925 655.30774 683.0
    0.001431 475.31821 657.82581 699.0
    0.001314 474.99567 654.89960 761.0
    0.001445 474.67142 648.15027 692.0
    0.001412 474.34555 636.15363 708.0
    0.001724 474.01810 622.01605 580.0
    0.001745 473.68927 608.05914 573.0
    0.001701 473.35858 597.66962 588.0
    0.001815 473.02637 589.08527 551.0
    0.002062 472.69238 584.48145 485.0
    0.001859 472.35678 584.42194 538.0
    0.001923 472.01965 588.82916 520.0
    0.001764 471.68085 597.64734 567.0
    0.001751 471.34027 608.57202 571.0
    0.001773 470.99817 621.19861 564.0
    0.001672 470.65427 634.49036 598.0
    0.001464 470.30865 646.72955 683.0
    0.001473 469.96152 655.83893 679.0
    0.001527 469.61267 657.85602 655.0
    0.001445 469.26199 651.43433 692.0
    0.001590 468.90973 638.92224 629.0
    0.001645 468.55566 624.14087 608.0
    0.001669 468.19983 610.59460 599.0
    0.001701 467.84247 600.47192 588.0
    0.001667 467.48331 594.65735 600.0
    0.001812 467.12231 592.97961 552.0
    0.001658 466.75970 594.77319 603.0
    0.001745 466.39520 597.33893 573.0
    0.001524 466.02893 599.38971 656.0
    0.001661 465.66122 599.62305 602.0
    0.001587 465.29141 598.02856 630.0
    0.001692 464.91986 595.97070 591.0
    0.001661 464.54666 597.45532 602.0
    0.001689 464.17154 606.09949 592.0
    0.001560 463.79474 624.63538 641.0
    0.001466 463.41614 655.14429 682.0
    0.001439 463.03558 696.73486 695.0
    0.001274 462.65323 740.32898 785.0
    0.001188 462.26920 770.01697 842.0
    0.001238 461.88318 777.45923 808.0
    0.001239 461.49548 771.73090 807.0
    0.001172 461.10593 762.94562 853.0
    0.001297 460.71439 754.45221 771.0
    0.001307 460.32101 742.54370 765.0
    0.001253 459.92587 728.38843 798.0
    0.001285 459.52878 716.96887 778.0
    0.001408 459.12991 710.95685 710.0
    0.001441 458.72916 707.39551 694.0
    0.001422 458.32639 699.66461 703.0
    0.001381 457.92172 688.98871 724.0
    0.001372 457.51529 681.29016 729.0
    0.001364 457.10681 679.55859 733.0
    0.001377 456.69656 678.91632 726.0
    0.001395 456.28439 668.72797 717.0
    0.001504 455.87015 643.93738 665.0
    0.001567 455.45395 612.36853 638.0
    0.001623 455.03598 583.01642 616.0
    0.001862 454.61588 560.16052 537.0
    0.001942 454.19400 544.40625 515.0
    0.001721 453.77014 535.94043 581.0
    0.001842 453.34415 533.61639 543.0
    0.001887 452.91635 535.85980 530.0
    0.001852 452.48642 539.49207 540.0
    0.001812 452.05447 539.93597 552.0
    0.001938 451.62070 537.13196 516.0
    0.001862 451.18494 534.70166 537.0
    0.001712 450.74698 536.22711 584.0
    0.001795 450.30716 542.72388 557.0
    0.001880 449.86517 553.29297 532.0
    0.001730 449.42130 565.23615 578.0
    0.001658 448.97522 574.02423 603.0
    0.001580 448.52725 575.29022 633.0
    0.001742 448.07709 567.76453 574.0
    0.001605 447.62500 556.49847 623.0
    0.001761 447.17053 544.27448 568.0
    0.001949 446.71448 533.75397 513.0
    0.001880 446.25601 526.13733 532.0
    0.001965 445.79562 521.99982 509.0
    . . . 478.0
_pd_calc_method     "Rietveld Refinement"
_pd_proc_info_data_reduction     ?
_pd_proc_info_datetime     2017-01-02T15:08:45
_pd_proc_info_excluded_regions     ?
_pd_proc_ls_background_function
;   GSAS Background function number 1 with  6 terms.
 Shifted Chebyshev function of 1st kind
      1:    813.723     2:   -450.559     3:    141.532     4:   -63.5251
      5:    34.4414     6:   -29.8167
;
loop_
    _pd_proc_ls_peak_cutoff
    0.01000
    0.01000
    0.01000
_pd_proc_ls_prof_R_factor     0.0497
_pd_proc_ls_prof_wR_factor     0.0623
_pd_proc_ls_prof_wR_expected     0.0296
loop_
    _pd_proc_ls_profile_function
;
 CW Profile function number 4 with  18 terms
 Pseudovoigt profile coefficients as parameterized in
 P. Thompson, D.E. Cox & J.B. Hastings (1987). J. Appl. Cryst.,20,79-83.
 Asymmetry correction of L.W. Finger, D.E. Cox & A. P. Jephcoat (1994).
 J. Appl. Cryst.,27,892-900.
 Microstrain broadening by P.W. Stephens,  (1999). J. Appl. Cryst.,32,281-289.
 #1(GU)   =    1.718 #2(GV)   =    0.000 #3(GW)   =    4.751
 #4(GP)   =    0.000 #5(LX)   =    2.847 #6(ptec) =     0.00
 #7(trns) =     1.83 #8(shft) = -16.4671 #9(sfec) =     0.00
 #10(S/L) =   0.0333 #11(H/L) =   0.0005 #12(eta) =   0.5950
 #13(S400) =  1.3E-02 #14(S040 ) =  4.3E-03 #15(S004 ) =  1.6E-01
 #16(S220) =  1.2E-02 #17(S202 ) =  9.2E-02 #18(S022 ) =  1.4E-02
 Peak tails are ignored  where the intensity is below 0.0100 times the peak
   Aniso. broadening axis   0.0   0.0   1.0
;
;
 CW Profile function number 2 with  18 terms
 Profile coefficients for Simpson's rule integration of pseudovoigt function
 C.J. Howard (1982). J. Appl. Cryst.,15,615-620.
 P. Thompson, D.E. Cox & J.B. Hastings (1987). J. Appl. Cryst.,20,79-83.
 #1(GU)   =    2.336 #2(GV)   =    0.000 #3(GW)   =    3.777
 #4(LX)   =    7.019 #5(LY)   =    1.868 #6(trns) =    2.408
 #7(asym) =   3.7590 #8(shft) = -16.4671 #9(GP)   =    0.000
 #10(stec)=     0.00 #11(ptec)=     0.00 #12(sfec)=     0.00
 #13(L11) =    0.000 #14(L22) =    0.000 #15(L33) =    0.000
 #16(L12) =    0.000 #17(L13) =    0.000 #18(L23) =    0.000
 Peak tails are ignored  where the intensity is below 0.0100 times the peak
   Aniso. broadening axis   0.0   0.0   1.0
;
;
 CW Profile function number 2 with  18 terms
 Profile coefficients for Simpson's rule integration of pseudovoigt function
 C.J. Howard (1982). J. Appl. Cryst.,15,615-620.
 P. Thompson, D.E. Cox & J.B. Hastings (1987). J. Appl. Cryst.,20,79-83.
 #1(GU)   =    2.336 #2(GV)   =    0.000 #3(GW)   =    3.777
 #4(LX)   =    2.718 #5(LY)   =   11.948 #6(trns) =    2.408
 #7(asym) =   3.7590 #8(shft) = -16.4671 #9(GP)   =    0.000
 #10(stec)=     0.00 #11(ptec)=     0.00 #12(sfec)=     0.00
 #13(L11) =    0.000 #14(L22) =    0.000 #15(L33) =    0.000
 #16(L12) =    0.000 #17(L13) =    0.000 #18(L23) =    0.000
 Peak tails are ignored  where the intensity is below 0.0100 times the peak
   Aniso. broadening axis   0.0   0.0   1.0
;
_pd_proc_number_of_points     3217
_pd_spec_mount_mode     reflection
_pd_spec_mounting     'standard PMMA holder'
_pd_spec_shape     flat_sheet
_pd_spec_size_axial     24
_pd_spec_size_equat     24
_pd_spec_size_thick     3
