# Supplementary material for: Crystal structure of dicesium hydrogen citrate from laboratory single-crystal and powder X-ray diffraction data and DFT comparison
Source: Acta Crystallogr E Crystallogr Commun. 2017 Jan 20;73(Pt 2):231–4. doi: 10.1107/S2056989017000792 (PMC5290572; doi:10.1107/S2056989017000792)
Supplement: Supplementary file 2 [file e-73-00231-RAMM016C_phase_3sup2.cml]

<?xml version="1.0" encoding="UTF-8"?>
<cml convention="cmlDict:cmllite" xmlns="http://www.xml-cml.org/schema" xmlns:cmlDict="http://www.xml-cml.org/dictionary/cml/" xmlns:nameDict="http://www.xml-cml.org/dictionary/cml/name/">
  <molecule id="m1">
    <name dictRef="nameDict:unknown">silicon</name>
    <atomArray>
      <atom id="a1" elementType="Si" hydrogenCount="0">
        <label value="Si" dictRef="cmlDict:locant"/>
      </atom>
    </atomArray>
    <bondArray/>
  </molecule>
</cml>
